# Supplementary material for: The salivary effector protein Sg2204 in the greenbug Schizaphis graminum suppresses wheat defence and is essential for enabling aphid feeding on host plants
Source: Plant Biotechnol J. 2022 Aug 19;20(11):2187–201. doi: 10.1111/pbi.13900 (PMC9616526; doi:10.1111/pbi.13900)
Supplement: Supplementary file 3 — Data S1 All unigenes of salivary gland of Schizaphis graminum. [file PBI-20-2187-s001.xlsx]

## Sheet: Data S1
Genes	Gene Length	NR GI	NR ID	NR Score	NR Evalue	NR Description	NT GI	NT ID	NT Score	NT Evalue	NT Description	KO ID	KO Name	KO Description	Http Link	Swissprot ID	Swissprot Score	Swissprot Evalue	Swissprot Description	PFAM ID	PFAM description	Gene Ontology Biological Pathway	BP Description	Gene Ontology Molecular Function	MF Description	Gene Ontology Cellular Component	CC Description	KOG ID	KOG Description
Cluster-5283.1	704	8349140	XP_016661395.1	925	2.8e-97	PREDICTED: DNA repair protein complementing XP-G cells homolog isoform X2 [Acyrthosiphon pisum]	XM_016805906.1	XM_016805906	500	0	PREDICTED: Acyrthosiphon pisum DNA repair protein complementing XP-G cells homolog (LOC100169397), transcript variant X2, mRNA	K10846	ERCC5, XPG, RAD2	DNA excision repair protein ERCC-5	http://www.genome.jp/dbget-bin/www_bget?ko:K10846	P35689	354	1.7e-32	DNA repair protein complementing XP-G cells homolog OS=Mus musculus GN=Ercc5 PE=1 SV=4	PF00752	XPG N-terminal domain	GO:0006281	DNA repair	GO:0004518	nuclease activity	--	--	KOG2520	5'-3' exonuclease
Cluster-5283.0	2438	2477435	XP_001946726.2	3114	0	PREDICTED: DNA repair protein complementing XP-G cells homolog isoform X1 [Acyrthosiphon pisum]	XM_001946691.4	XM_001946691	1596	0	PREDICTED: Acyrthosiphon pisum DNA repair protein complementing XP-G cells homolog (LOC100169397), transcript variant X1, mRNA	K10846	ERCC5, XPG, RAD2	DNA excision repair protein ERCC-5	http://www.genome.jp/dbget-bin/www_bget?ko:K10846	P35689	558	1.3e-55	DNA repair protein complementing XP-G cells homolog OS=Mus musculus GN=Ercc5 PE=1 SV=4	PF01367//PF00867	5'-3' exonuclease, C-terminal SAM fold//XPG I-region	--	--	GO:0003677//GO:0003824//GO:0004518	DNA binding//catalytic activity//nuclease activity	--	--	KOG2520	5'-3' exonuclease
Cluster-7022.0	501	10816273	XP_022182341.1	398	2.6e-36	uncharacterized ATP-dependent helicase C29A10.10c-like [Myzus persicae]	XM_008185004.2	XM_008185004	257	3.82554e-130	PREDICTED: Acyrthosiphon pisum probable helicase MAGATAMA 3 (LOC100161647), transcript variant X1, mRNA	K10706	SETX, ALS4	senataxin	http://www.genome.jp/dbget-bin/www_bget?ko:K10706	Q00416	175	6.8e-12	Helicase SEN1 OS=Saccharomyces cerevisiae (strain ATCC 204508 / S288c) GN=SEN1 PE=1 SV=2	PF01443	Viral (Superfamily 1) RNA helicase	--	--	GO:0005524	ATP binding	--	--	KOG1801	tRNA-splicing endonuclease positive effector (SEN1)
Cluster-8671.0	619	7704618	XP_015377957.1	1042	6.6e-111	PREDICTED: zinc finger and BTB domain-containing protein 41-like, partial [Diuraphis noxia]	XM_008185150.2	XM_008185150	445	0	PREDICTED: Acyrthosiphon pisum zinc finger protein 660 (LOC100161280), transcript variant X2, mRNA	--	--	--	--	P18715	237	5.4e-19	Gastrula zinc finger protein XlCGF26.1 (Fragment) OS=Xenopus laevis PE=3 SV=1	PF01428//PF01199//PF16622//PF06467//PF00096//PF13912//PF13465//PF04451	AN1-like Zinc finger//Ribosomal protein L34e//zinc-finger C2H2-type//MYM-type Zinc finger with FCS sequence motif//Zinc finger, C2H2 type//C2H2-type zinc finger//Zinc-finger double domain//Large eukaryotic DNA virus major capsid protein	GO:0042254//GO:0006412	ribosome biogenesis//translation	GO:0003735//GO:0008270//GO:0005198//GO:0046872	structural constituent of ribosome//zinc ion binding//structural molecule activity//metal ion binding	GO:0005840//GO:0019028//GO:0005622	ribosome//viral capsid//intracellular	--	--
Cluster-5206.3524	1364	--	--	--	--	--	--	--	--	--	--	--	--	--	--	--	--	--	--	--	--	--	--	--	--	--	--	--	--
Cluster-5073.0	728	1166991	XP_001945816.1	747	1.3e-76	PREDICTED: myb-like protein Q [Acyrthosiphon pisum]	XM_001945781.3	XM_001945781	539	0	PREDICTED: Acyrthosiphon pisum myb-like protein Q (LOC100168676), mRNA	--	--	--	--	--	--	--	--	PF01607	Chitin binding Peritrophin-A domain	GO:0006030	chitin metabolic process	GO:0008061	chitin binding	GO:0005576	extracellular region	--	--
Cluster-6487.0	2578	8333434	XP_016656124.1	2777	2.3e-311	PREDICTED: uncharacterized protein LOC100575585 [Acyrthosiphon pisum]	XM_016800635.1	XM_016800635	1558	0	PREDICTED: Acyrthosiphon pisum uncharacterized LOC100575585 (LOC100575585), mRNA	--	--	--	--	O71153	480	1.5e-46	Non-capsid protein NS-1 OS=Diatraea saccharalis densovirus GN=NS1 PE=3 SV=1	PF00519//PF01057	Papillomavirus helicase//Parvovirus non-structural protein NS1	GO:0019079//GO:0006260	viral genome replication//DNA replication	GO:0004003//GO:0003677//GO:0005524	ATP-dependent DNA helicase activity//DNA binding//ATP binding	GO:0005657	replication fork	--	--
Cluster-1803.0	2684	10805551	XP_022170503.1	3053	0	Hermansky-Pudlak syndrome 4 protein homolog [Myzus persicae]	XM_016800266.1	XM_016800266	1561	0	PREDICTED: Acyrthosiphon pisum Hermansky-Pudlak syndrome 4 protein homolog (LOC100166600), mRNA	K20194	HPS4	Hermansky-Pudlak syndrome 4 protein	http://www.genome.jp/dbget-bin/www_bget?ko:K20194	Q9NQG7	184	3.3e-12	Hermansky-Pudlak syndrome 4 protein OS=Homo sapiens GN=HPS4 PE=1 SV=2	--	--	--	--	--	--	--	--	--	--
Cluster-2997.0	2955	10101045	XP_012764262.2	146	2.5e-06	hypothetical protein PRSY57_1239000 [Plasmodium reichenowi]	--	--	--	--	--	--	--	--	--	--	--	--	--	--	--	--	--	--	--	--	--	--	--
Cluster-1212.0	455	--	--	--	--	--	XM_008189824.2	XM_008189824	132	1.05871e-60	PREDICTED: Acyrthosiphon pisum protein tipE (LOC100576042), mRNA	--	--	--	--	--	--	--	--	--	--	--	--	--	--	--	--	--	--
Cluster-8088.1	545	8349251	XP_008185014.2	865	2e-90	PREDICTED: vacuolar protein sorting-associated protein 13B [Acyrthosiphon pisum]	XM_008186792.2	XM_008186792	432	0	PREDICTED: Acyrthosiphon pisum vacuolar protein sorting-associated protein 13B (LOC100160075), mRNA	--	--	--	--	--	--	--	--	--	--	--	--	--	--	--	--	--	--
Cluster-6152.0	677	10793620	XP_022165278.1	853	6e-89	uncharacterized protein LOC111030191 [Myzus persicae]	--	--	--	--	--	--	--	--	--	--	--	--	--	--	--	--	--	--	--	--	--	--	--
Cluster-6463.0	3362	4412540	XP_008178991.1	2107	1.2e-233	PREDICTED: lethal..2..neighbour of Tid protein [Acyrthosiphon pisum]	XM_008180769.2	XM_008180769	1179	0	PREDICTED: Acyrthosiphon pisum lethal(2)neighbour of Tid protein (LOC103308067), mRNA	K03845	ALG3	alpha-1,3-mannosyltransferase	http://www.genome.jp/dbget-bin/www_bget?ko:K03845	Q8K2A8	977	4.6e-104	Dol-P-Man:Man(5)GlcNAc(2)-PP-Dol alpha-1,3-mannosyltransferase OS=Mus musculus GN=Alg3 PE=2 SV=2	PF12297//PF01416//PF05208	Ellis van Creveld protein 2 like protein//tRNA pseudouridine synthase//ALG3 protein	GO:0001522//GO:0007224//GO:0009451	pseudouridine synthesis//smoothened signaling pathway//RNA modification	GO:0009982//GO:0003723//GO:0016758	pseudouridine synthase activity//RNA binding//transferase activity, transferring hexosyl groups	GO:0016021//GO:0005783	integral component of membrane//endoplasmic reticulum	KOG2762	Mannosyltransferase
Cluster-8701.0	1168	10814117	XP_022179937.1	926	3.6e-97	signal recognition particle receptor subunit beta [Myzus persicae]	XM_001944116.4	XM_001944116	462	0	PREDICTED: Acyrthosiphon pisum signal recognition particle receptor subunit beta (LOC100165738), mRNA	K12272	SRPRB, SRP102	signal recognition particle receptor subunit beta	http://www.genome.jp/dbget-bin/www_bget?ko:K12272	Q4FZX7	316	7.1e-28	Signal recognition particle receptor subunit beta OS=Rattus norvegicus GN=Srprb PE=2 SV=1	PF00025//PF04670//PF02421//PF01926//PF08477	ADP-ribosylation factor family//Gtr1/RagA G protein conserved region//Ferrous iron transport protein B//50S ribosome-binding GTPase//Ras of Complex, Roc, domain of DAPkinase	GO:0007264//GO:0015684	small GTPase mediated signal transduction//ferrous iron transport	GO:0015093//GO:0005525	ferrous iron transmembrane transporter activity//GTP binding	GO:0016021	integral component of membrane	KOG0090	Signal recognition particle receptor, beta subunit (small G protein superfamily)
Cluster-5160.0	2601	9828874	APG57148.1	3251	0	ATP-binding cassette sub-family G member 4 variant X1 [Rhopalosiphum padi]	XM_003246313.3	XM_003246313	1448	0	PREDICTED: Acyrthosiphon pisum ATP-binding cassette sub-family G member 4 (LOC100166874), transcript variant X1, mRNA	K05680	ABCG4	ATP-binding cassette, subfamily G (WHITE), member 4	http://www.genome.jp/dbget-bin/www_bget?ko:K05680	Q9H172	1208	5.8e-131	ATP-binding cassette sub-family G member 4 OS=Homo sapiens GN=ABCG4 PE=1 SV=2	PF01061//PF01637//PF03193//PF00005//PF13304//PF01926	ABC-2 type transporter//Archaeal ATPase//Protein of unknown function, DUF258//ABC transporter//AAA domain, putative AbiEii toxin, Type IV TA system//50S ribosome-binding GTPase	--	--	GO:0003924//GO:0016887//GO:0005525//GO:0005524	GTPase activity//ATPase activity//GTP binding//ATP binding	GO:0016020	membrane	--	--
Cluster-5206.2368	607	7697418	XP_015369859.1	172	5e-10	PREDICTED: urease accessory protein UreE-like [Diuraphis noxia]	XM_015514373.1	XM_015514373	85	1.9311e-34	PREDICTED: Diuraphis noxia urease accessory protein UreE-like (LOC107165937), mRNA	--	--	--	--	--	--	--	--	PF02535	ZIP Zinc transporter	GO:0030001//GO:0055085	metal ion transport//transmembrane transport	GO:0046873	metal ion transmembrane transporter activity	GO:0016020	membrane	--	--
Cluster-5206.2369	2192	8349362	XP_016661616.1	2941	0	PREDICTED: negative elongation factor D isoform X1 [Acyrthosiphon pisum]	XM_015509076.1	XM_015509076	1538	0	PREDICTED: Diuraphis noxia negative elongation factor D (LOC107162253), mRNA	K15181	TH1L, NELFD	negative elongation factor C/D	http://www.genome.jp/dbget-bin/www_bget?ko:K15181	Q24134	1936	1.9e-215	Negative elongation factor D OS=Drosophila melanogaster GN=TH1 PE=1 SV=2	PF04858	TH1 protein	GO:0045892	negative regulation of transcription, DNA-templated	--	--	GO:0005634	nucleus	--	--
Cluster-1899.0	989	10810030	XP_022175438.1	916	4.3e-96	putative OPA3-like protein CG13603 [Myzus persicae]	NM_001162690.2	NM_001162690	539	0	Acyrthosiphon pisum optic atrophy 3 protein homolog (LOC100163297), mRNA	--	--	--	--	Q9VCG3	439	3.3e-42	Putative OPA3-like protein CG13603 OS=Drosophila melanogaster GN=CG13601 PE=2 SV=1	PF17050	Altered inheritance of mitochondria 5	GO:0042407	cristae formation	--	--	GO:0061617//GO:0044284	MICOS complex//mitochondrial crista junction	KOG3335	Predicted coiled-coil protein
Cluster-3157.0	1059	10795312	XP_022183053.1	398	5.4e-36	uncharacterized protein LOC111042676 [Myzus persicae]	XM_015516427.1	XM_015516427	257	8.38577e-130	PREDICTED: Diuraphis noxia bifunctional endo-1,4-beta-xylanase XylA-like (LOC107167404), mRNA	--	--	--	--	--	--	--	--	PF00050//PF08717//PF07648	Kazal-type serine protease inhibitor domain//nsp8 replicase//Kazal-type serine protease inhibitor domain	GO:0006508	proteolysis	GO:0005515//GO:0004197//GO:0008242//GO:0016740	protein binding//cysteine-type endopeptidase activity//omega peptidase activity//transferase activity	--	--	--	--
Cluster-5206.2360	1418	10795825	XP_022183628.1	1683	7.2e-185	arfaptin-2 [Myzus persicae]	XM_001945019.3	XM_001945019	992	0	PREDICTED: Acyrthosiphon pisum arfaptin-2 (LOC100159451), transcript variant X1, mRNA	K20314	ARFIP	arfaptin	http://www.genome.jp/dbget-bin/www_bget?ko:K20314	Q8K221	783	6.1e-82	Arfaptin-2 OS=Mus musculus GN=Arfip2 PE=2 SV=2	PF06456	Arfaptin-like domain	--	--	GO:0019904	protein domain specific binding	--	--	KOG3651	Protein kinase C, alpha binding protein
Cluster-5206.129	802	10792971	XP_022175518.1	364	3.6e-32	protein SREK1IP1-like [Myzus persicae]	XM_015513795.1	XM_015513795	283	2.21522e-144	PREDICTED: Diuraphis noxia protein SREK1IP1-like (LOC107165519), mRNA	--	--	--	--	Q8N9Q2	184	9.9e-13	Protein SREK1IP1 OS=Homo sapiens GN=SREK1IP1 PE=1 SV=1	PF10278//PF01080//PF14631	Mediator of RNA pol II transcription subunit 19//Presenilin//Fanconi anaemia protein FancD2 nuclease	GO:0006357//GO:0006281	regulation of transcription from RNA polymerase II promoter//DNA repair	GO:0001104//GO:0004190	RNA polymerase II transcription cofactor activity//aspartic-type endopeptidase activity	GO:0016021//GO:0016592	integral component of membrane//mediator complex	KOG2985	Uncharacterized conserved protein
Cluster-5206.2362	1539	8347355	XP_016659985.1	1790	3.1e-197	PREDICTED: acyl-CoA Delta..11.. desaturase isoform X1 [Acyrthosiphon pisum]	XM_001943882.4	XM_001943882	853	0	PREDICTED: Acyrthosiphon pisum acyl-CoA Delta(11) desaturase (LOC100168607), transcript variant X2, mRNA	K00507	SCD, desC	stearoyl-CoA desaturase (Delta-9 desaturase)	http://www.genome.jp/dbget-bin/www_bget?ko:K00507	Q6US81	936	1.2e-99	Acyl-CoA Delta(11) desaturase OS=Spodoptera littoralis PE=1 SV=1	--	--	--	--	--	--	--	--	KOG1600	Fatty acid desaturase
Cluster-3052.0	1488	7693500	XP_015365528.1	1303	8.7e-141	PREDICTED: MAGE-like protein 2 isoform X1 [Diuraphis noxia]	XM_015510043.1	XM_015510043	691	0	PREDICTED: Diuraphis noxia MAGE-like protein 2 (LOC107162901), transcript variant X2, mRNA	--	--	--	--	--	--	--	--	PF07465	Photosystem I protein M (PsaM)	GO:0015979	photosynthesis	--	--	--	--	--	--
Cluster-5206.2364	2310	7703602	XP_015376794.1	1782	3.9e-196	PREDICTED: glycerate kinase [Diuraphis noxia]	XM_001944801.4	XM_001944801	588	0	PREDICTED: Acyrthosiphon pisum glycerate kinase (LOC100167150), mRNA	K11529	gck, gckA, GLYCTK	glycerate 2-kinase	http://www.genome.jp/dbget-bin/www_bget?ko:K11529	Q2KJF7	689	7.9e-71	Glycerate kinase OS=Bos taurus GN=GLYCTK PE=2 SV=1	--	--	--	--	--	--	--	--	KOG3935	Predicted glycerate kinase
Cluster-5206.2365	612	10807423	XP_022172568.1	672	5.3e-68	40S ribosomal protein S15Aa [Myzus persicae]	NM_001161933.2	NM_001161933	467	0	Acyrthosiphon pisum ribosomal protein S15A-like (LOC100159571), mRNA	K02957	RP-S15Ae, RPS15A	small subunit ribosomal protein S15Ae	http://www.genome.jp/dbget-bin/www_bget?ko:K02957	Q6XIM8	630	1.4e-64	40S ribosomal protein S15a OS=Drosophila yakuba GN=RpS15Aa PE=2 SV=3	PF00410	Ribosomal protein S8	GO:0006412//GO:0042254	translation//ribosome biogenesis	GO:0003735	structural constituent of ribosome	GO:0005840	ribosome	KOG1754	40S ribosomal protein S15/S22
Cluster-5206.2366	683	--	--	--	--	--	--	--	--	--	--	--	--	--	--	--	--	--	--	PF07440	Caerin 1 protein	--	--	--	--	GO:0005576	extracellular region	--	--
Cluster-5206.2367	5496	10808913	XP_022174207.1	2962	0	flocculation protein FLO11-like [Myzus persicae]	XM_001943441.4	XM_001943441	3185	0	PREDICTED: Acyrthosiphon pisum flocculation protein FLO11 (LOC100164472), mRNA	K05697	PTPN6, SHP-1	tyrosine-protein phosphatase non-receptor type 6	http://www.genome.jp/dbget-bin/www_bget?ko:K05697	Q8BUM3	469	6.1e-45	Tyrosine-protein phosphatase non-receptor type 7 OS=Mus musculus GN=Ptpn7 PE=1 SV=1	PF00782//PF08052//PF00102//PF02313	Dual specificity phosphatase, catalytic domain//PyrBI operon leader peptide//Protein-tyrosine phosphatase//Fumarate reductase subunit D	GO:0006106//GO:0019856//GO:0006570//GO:0006470	fumarate metabolic process//pyrimidine nucleobase biosynthetic process//tyrosine metabolic process//protein dephosphorylation	GO:0008138//GO:0004725	protein tyrosine/serine/threonine phosphatase activity//protein tyrosine phosphatase activity	GO:0016020	membrane	--	--
Cluster-56.0	459	--	--	--	--	--	--	--	--	--	--	--	--	--	--	--	--	--	--	--	--	--	--	--	--	--	--	--	--
Cluster-4711.0	2715	--	--	--	--	--	--	--	--	--	--	--	--	--	--	--	--	--	--	--	--	--	--	--	--	--	--	--	--
Cluster-4711.1	1905	10815792	XP_022181801.1	2506	3.6e-280	glutamate-gated chloride channel isoform X1 [Myzus persicae]	XM_016800865.1	XM_016800865	1227	0	PREDICTED: Acyrthosiphon pisum glutamate-gated chloride channel (LOC100166866), mRNA	K05273	GRGLCN	glutamate receptor, anionic	http://www.genome.jp/dbget-bin/www_bget?ko:K05273	Q94900	1680	7.9e-186	Glutamate-gated chloride channel OS=Drosophila melanogaster GN=GluClalpha PE=1 SV=2	PF02932//PF02931	Neurotransmitter-gated ion-channel transmembrane region//Neurotransmitter-gated ion-channel ligand binding domain	GO:0006811//GO:0006810	ion transport//transport	GO:0005230	extracellular ligand-gated ion channel activity	GO:0016020	membrane	KOG3644	Ligand-gated ion channel
Cluster-6175.0	482	--	--	--	--	--	--	--	--	--	--	--	--	--	--	--	--	--	--	--	--	--	--	--	--	--	--	--	--
Cluster-1294.0	389	--	--	--	--	--	--	--	--	--	--	--	--	--	--	--	--	--	--	--	--	--	--	--	--	--	--	--	--
Cluster-2511.0	504	--	--	--	--	--	--	--	--	--	--	--	--	--	--	--	--	--	--	--	--	--	--	--	--	--	--	--	--
Cluster-865.1	764	--	--	--	--	--	XM_001943083.4	XM_001943083	593	0	PREDICTED: Acyrthosiphon pisum akirin (LOC100165953), mRNA	--	--	--	--	--	--	--	--	--	--	--	--	--	--	--	--	--	--
Cluster-865.0	984	1168407	XP_001943118.1	718	3.9e-73	PREDICTED: akirin [Acyrthosiphon pisum]	XM_001943083.4	XM_001943083	698	0	PREDICTED: Acyrthosiphon pisum akirin (LOC100165953), mRNA	--	--	--	--	Q9VS59	270	1.3e-22	Akirin OS=Drosophila melanogaster GN=akirin PE=1 SV=1	--	--	--	--	--	--	--	--	KOG4330	Uncharacterized conserved protein
Cluster-5206.3492	316	--	--	--	--	--	--	--	--	--	--	--	--	--	--	--	--	--	--	--	--	--	--	--	--	--	--	--	--
Cluster-7642.0	325	--	--	--	--	--	--	--	--	--	--	--	--	--	--	--	--	--	--	--	--	--	--	--	--	--	--	--	--
Cluster-4723.0	489	--	--	--	--	--	--	--	--	--	--	--	--	--	--	--	--	--	--	--	--	--	--	--	--	--	--	--	--
Cluster-5206.1695	2286	10807136	XP_022172257.1	560	1.9e-54	uncharacterized protein LOC111035063 [Myzus persicae]	XM_016806311.1	XM_016806311	139	7.26324e-64	PREDICTED: Acyrthosiphon pisum tip elongation aberrant protein 1 (LOC100573692), transcript variant X3, mRNA	--	--	--	--	--	--	--	--	PF02686	Glu-tRNAGln amidotransferase C subunit	GO:0006450	regulation of translational fidelity	--	--	--	--	--	--
Cluster-8368.0	1784	10812252	XP_022177886.1	1905	1.6e-210	major facilitator superfamily domain-containing protein 6-A-like [Myzus persicae]	XM_016802890.1	XM_016802890	718	0	PREDICTED: Acyrthosiphon pisum major facilitator superfamily domain-containing protein 6-like (LOC100160588), transcript variant X2, mRNA	--	--	--	--	B0UYT5	273	1.1e-22	Major facilitator superfamily domain-containing protein 6-B OS=Danio rerio GN=mfsd6b PE=3 SV=1	PF07690	Major Facilitator Superfamily	GO:0055085	transmembrane transport	--	--	GO:0016021	integral component of membrane	--	--
Cluster-924.0	1163	8350488	XP_016662747.1	1218	4.9e-131	PREDICTED: uncharacterized protein LOC100163104 isoform X1 [Acyrthosiphon pisum]	XM_016807258.1	XM_016807258	594	0	PREDICTED: Acyrthosiphon pisum uncharacterized protein F13E9.13, mitochondrial-like (LOC100163104), transcript variant X1, mRNA	K06971	K06971	uncharacterized protein	http://www.genome.jp/dbget-bin/www_bget?ko:K06971	Q1NZ26	622	2.3e-63	Uncharacterized protein F13E9.13, mitochondrial OS=Caenorhabditis elegans GN=F13E9.13 PE=3 SV=1	PF00977//PF00290	Histidine biosynthesis protein//Tryptophan synthase alpha chain	GO:0000105//GO:0006568//GO:0000162//GO:0006571//GO:0009094	histidine biosynthetic process//tryptophan metabolic process//tryptophan biosynthetic process//tyrosine biosynthetic process//L-phenylalanine biosynthetic process	GO:0004834	tryptophan synthase activity	--	--	--	--
Cluster-6169.0	452	--	--	--	--	--	--	--	--	--	--	--	--	--	--	--	--	--	--	--	--	--	--	--	--	--	--	--	--
Cluster-7570.0	410	--	--	--	--	--	--	--	--	--	--	--	--	--	--	--	--	--	--	--	--	--	--	--	--	--	--	--	--
Cluster-1327.0	557	--	--	--	--	--	--	--	--	--	--	--	--	--	--	--	--	--	--	--	--	--	--	--	--	--	--	--	--
Cluster-1327.1	595	--	--	--	--	--	--	--	--	--	--	--	--	--	--	--	--	--	--	--	--	--	--	--	--	--	--	--	--
Cluster-85.0	381	10807072	XP_022172187.1	338	1.8e-29	probable Ras GTPase-activating protein isoform X4 [Myzus persicae]	--	--	--	--	--	--	--	--	--	--	--	--	--	--	--	--	--	--	--	--	--	--	--
Cluster-6497.0	3607	10798674	XP_022162873.1	2953	0	LOW QUALITY PROTEIN: uncharacterized protein LOC111028513 [Myzus persicae]	XM_015517701.1	XM_015517701	2186	0	PREDICTED: Diuraphis noxia uncharacterized LOC107168329 (LOC107168329), transcript variant X1, mRNA	--	--	--	--	Q5F479	230	2.1e-17	Serine/threonine-protein kinase 11-interacting protein OS=Gallus gallus GN=STK11IP PE=2 SV=1	PF02979//PF13855//PF06221//PF00560	Nitrile hydratase, alpha chain//Leucine rich repeat//Putative zinc finger motif, C2HC5-type//Leucine Rich Repeat	GO:0006807//GO:0006355	nitrogen compound metabolic process//regulation of transcription, DNA-templated	GO:0003824//GO:0046914//GO:0005515//GO:0008270	catalytic activity//transition metal ion binding//protein binding//zinc ion binding	GO:0005634	nucleus	KOG0531	Protein phosphatase 1, regulatory subunit, and related proteins
Cluster-6173.1	358	1168478	XP_001952418.1	264	6.3e-21	PREDICTED: larval cuticle protein A2B [Acyrthosiphon pisum]	--	--	--	--	--	--	--	--	--	Q17015	126	2.3e-06	Cuticle protein OS=Anopheles gambiae GN=Ccp84Ab PE=2 SV=3	--	--	--	--	--	--	--	--	--	--
Cluster-8038.0	363	7698042	XP_015370558.1	536	1.8e-52	PREDICTED: platelet-activating factor acetylhydrolase-like [Diuraphis noxia]	NM_001162959.1	NM_001162959	223	2.1504e-111	Acyrthosiphon pisum phospholipase A2, group VII (Pla2g7), mRNA	--	--	--	--	Q13093	166	5.4e-11	Platelet-activating factor acetylhydrolase OS=Homo sapiens GN=PLA2G7 PE=1 SV=1	PF03403	Platelet-activating factor acetylhydrolase, isoform II	GO:0046486//GO:0016042	glycerolipid metabolic process//lipid catabolic process	GO:0003847	1-alkyl-2-acetylglycerophosphocholine esterase activity	GO:0008247	1-alkyl-2-acetylglycerophosphocholine esterase complex	--	--
Cluster-2944.0	1117	10800686	XP_022165127.1	1416	5.2e-154	syntaxin-18 [Myzus persicae]	XM_003242706.3	XM_003242706	680	0	PREDICTED: Acyrthosiphon pisum syntaxin-18 (LOC100575724), mRNA	K08492	STX18	syntaxin 18	http://www.genome.jp/dbget-bin/www_bget?ko:K08492	Q4VBI7	534	3.6e-53	Syntaxin-18 OS=Danio rerio GN=stx18 PE=2 SV=1	--	--	--	--	--	--	--	--	KOG3894	SNARE protein Syntaxin 18/UFE1
Cluster-1276.0	949	2478530	XP_001948944.2	1539	2.4e-168	PREDICTED: gamma-aminobutyric acid type B receptor subunit 2, partial [Acyrthosiphon pisum]	XM_001948909.4	XM_001948909	763	0	PREDICTED: Acyrthosiphon pisum gamma-aminobutyric acid type B receptor subunit 2 (LOC100162087), partial mRNA	K04615	GABBR	gamma-aminobutyric acid type B receptor	http://www.genome.jp/dbget-bin/www_bget?ko:K04615	O75899	635	5.9e-65	Gamma-aminobutyric acid type B receptor subunit 2 OS=Homo sapiens GN=GABBR2 PE=1 SV=1	PF00003	7 transmembrane sweet-taste receptor of 3 GCPR	GO:0007186	G-protein coupled receptor signaling pathway	GO:0004930	G-protein coupled receptor activity	GO:0016021	integral component of membrane	KOG1055	GABA-B ion channel receptor subunit GABABR1 and related subunits, G-protein coupled receptor superfamily
Cluster-8247.0	405	--	--	--	--	--	--	--	--	--	--	--	--	--	--	--	--	--	--	--	--	--	--	--	--	--	--	--	--
Cluster-6360.0	1427	10797462	XP_022161535.1	651	3.4e-65	longitudinals lacking protein-like [Myzus persicae]	XM_008181702.2	XM_008181702	731	0	PREDICTED: Acyrthosiphon pisum longitudinals lacking protein-like (LOC100162950), transcript variant X1, mRNA	--	--	--	--	Q7KRI2	575	8.1e-58	Longitudinals lacking protein-like OS=Drosophila melanogaster GN=lolal PE=1 SV=1	PF00651	BTB/POZ domain	--	--	GO:0005515	protein binding	--	--	--	--
Cluster-5206.122	2025	4416894	XP_008186415.1	1357	6.5e-147	PREDICTED: protein phosphatase 1 regulatory subunit 12C, partial [Acyrthosiphon pisum]	XM_008188193.2	XM_008188193	1174	0	PREDICTED: Acyrthosiphon pisum protein phosphatase 1 regulatory subunit 12C (LOC100166854), partial mRNA	K06270	PPP1R12A, MYPT1	protein phosphatase 1 regulatory subunit 12A	http://www.genome.jp/dbget-bin/www_bget?ko:K06270	Q6DRG7	767	6.2e-80	Protein phosphatase 1 regulatory subunit 12A OS=Danio rerio GN=ppp1r12a PE=2 SV=2	PF13606//PF00023	Ankyrin repeat//Ankyrin repeat	--	--	GO:0005515	protein binding	--	--	KOG0505	Myosin phosphatase, regulatory subunit
Cluster-3727.0	3647	4412626	XP_008179169.1	5651	0	PREDICTED: probable ATP-dependent RNA helicase DHX34 isoform X1 [Acyrthosiphon pisum]	XM_008180947.2	XM_008180947	2677	0	PREDICTED: Acyrthosiphon pisum probable ATP-dependent RNA helicase DHX34 (LOC100166407), transcript variant X1, mRNA	K20101	DHX34	ATP-dependent RNA helicase DHX34	http://www.genome.jp/dbget-bin/www_bget?ko:K20101	Q9DBV3	2416	6.9e-271	Probable ATP-dependent RNA helicase DHX34 OS=Mus musculus GN=Dhx34 PE=2 SV=2	PF00270//PF03193//PF00005//PF04408//PF00437	DEAD/DEAH box helicase//Protein of unknown function, DUF258//ABC transporter//Helicase associated domain (HA2)//Type II/IV secretion system protein	GO:0006810	transport	GO:0003676//GO:0003924//GO:0005525//GO:0005524//GO:0004386//GO:0016887	nucleic acid binding//GTPase activity//GTP binding//ATP binding//helicase activity//ATPase activity	--	--	KOG0922	DEAH-box RNA helicase
Cluster-5148.0	648	--	--	--	--	--	--	--	--	--	--	--	--	--	--	--	--	--	--	--	--	--	--	--	--	--	--	--	--
Cluster-5206.2779	1819	4411286	XP_008183941.1	2077	1.9e-230	PREDICTED: uncharacterized protein LOC100168172 isoform X9 [Acyrthosiphon pisum]	XM_008185719.2	XM_008185719	1201	0	PREDICTED: Acyrthosiphon pisum uncharacterized protein LOC100168172 (LOC100168172), transcript variant X9, mRNA	--	--	--	--	--	--	--	--	--	--	--	--	--	--	--	--	--	--
Cluster-2842.0	767	10794430	XP_022174960.1	1213	1.2e-130	WD repeat-containing protein 81 [Myzus persicae]	XM_001951416.4	XM_001951416	575	0	PREDICTED: Acyrthosiphon pisum WD repeat-containing protein 81 (LOC100169061), mRNA	--	--	--	--	--	--	--	--	PF00157	Pou domain - N-terminal to homeobox domain	GO:0006355	regulation of transcription, DNA-templated	GO:0003700	transcription factor activity, sequence-specific DNA binding	GO:0005667	transcription factor complex	--	--
Cluster-5500.0	4835	10798241	XP_022162396.1	4501	0	neuroglian-like isoform X1 [Myzus persicae]	XM_001944349.4	XM_001944349	3046	0	PREDICTED: Acyrthosiphon pisum neuroglian (LOC100167385), transcript variant X2, mRNA	K06756	NRCAM	neuronal cell adhesion molecule	http://www.genome.jp/dbget-bin/www_bget?ko:K06756	P20241	3439	0	Neuroglian OS=Drosophila melanogaster GN=Nrg PE=1 SV=2	PF16656//PF13895//PF15234//PF08114//PF00041	Purple acid Phosphatase, N-terminal domain//Immunoglobulin domain//Linker for activation of T-cells//ATPase proteolipid family//Fibronectin type III domain	GO:0050790//GO:0006771//GO:0007165//GO:0019497	regulation of catalytic activity//riboflavin metabolic process//signal transduction//hexachlorocyclohexane metabolic process	GO:0030234//GO:0003993//GO:0005515//GO:0046872	enzyme regulator activity//acid phosphatase activity//protein binding//metal ion binding	GO:0016020	membrane	KOG3513	Neural cell adhesion molecule L1
Cluster-7941.0	440	--	--	--	--	--	--	--	--	--	--	--	--	--	--	--	--	--	--	--	--	--	--	--	--	--	--	--	--
Cluster-8646.0	1167	10794995	XP_022181769.1	1009	8.4e-107	deoxycytidylate deaminase-like [Myzus persicae]	XM_008180462.2	XM_008180462	439	0	PREDICTED: Acyrthosiphon pisum deoxycytidylate deaminase (LOC100160379), transcript variant X2, mRNA	K01493	comEB	dCMP deaminase	http://www.genome.jp/dbget-bin/www_bget?ko:K01493	Q8K2D6	572	1.5e-57	Deoxycytidylate deaminase OS=Mus musculus GN=Dctd PE=2 SV=1	PF08210//PF16851//PF00383	APOBEC-like N-terminal domain//Stomagen//Cytidine and deoxycytidylate deaminase zinc-binding region	GO:0006807//GO:2000123	nitrogen compound metabolic process//positive regulation of stomatal complex development	GO:0008270//GO:0016814	zinc ion binding//hydrolase activity, acting on carbon-nitrogen (but not peptide) bonds, in cyclic amidines	--	--	KOG3127	Deoxycytidylate deaminase
Cluster-5206.2773	2299	7691556	XP_015363362.1	1492	1.6e-162	PREDICTED: alpha-tocopherol transfer protein-like [Diuraphis noxia]	XM_001946582.3	XM_001946582	1080	0	PREDICTED: Acyrthosiphon pisum alpha-tocopherol transfer protein (LOC100162973), mRNA	--	--	--	--	Q8IUQ0	300	1e-25	Clavesin-1 OS=Homo sapiens GN=CLVS1 PE=1 SV=1	--	--	--	--	--	--	--	--	--	--
Cluster-4615.3	420	--	--	--	--	--	--	--	--	--	--	--	--	--	--	--	--	--	--	--	--	--	--	--	--	--	--	--	--
Cluster-5206.2771	852	10810047	XP_022175456.1	1145	1e-122	replication protein A 70 kDa DNA-binding subunit-like isoform X1 [Myzus persicae]	XM_015521087.1	XM_015521087	466	0	PREDICTED: Diuraphis noxia replication protein A 70 kDa DNA-binding subunit-like (LOC107170875), transcript variant X4, mRNA	--	--	--	--	Q01588	275	2.9e-23	Replication protein A 70 kDa DNA-binding subunit OS=Xenopus laevis GN=rpa1 PE=1 SV=1	PF01336	OB-fold nucleic acid binding domain	--	--	GO:0003676	nucleic acid binding	--	--	KOG0851	Single-stranded DNA-binding replication protein A (RPA), large (70 kD) subunit and related ssDNA-binding proteins
Cluster-5206.2770	1664	10809809	XP_022175198.1	1415	1e-153	carbonic anhydrase 2 [Myzus persicae]	NM_001293458.1	NM_001293458	747	0	Acyrthosiphon pisum carbonic anhydrase 2 (LOC100161162), mRNA	K01672	CA	carbonic anhydrase	http://www.genome.jp/dbget-bin/www_bget?ko:K01672	Q8UWA5	568	6.1e-57	Carbonic anhydrase 2 OS=Tribolodon hakonensis GN=ca2 PE=2 SV=3	--	--	--	--	--	--	--	--	--	--
Cluster-5206.2777	590	--	--	--	--	--	--	--	--	--	--	--	--	--	--	--	--	--	--	--	--	--	--	--	--	--	--	--	--
Cluster-5206.2776	1930	9732456	XP_018904009.1	1869	2.6e-206	PREDICTED: V-type proton ATPase subunit H isoform X1 [Bemisia tabaci]	XM_001949081.4	XM_001949081	1285	0	PREDICTED: Acyrthosiphon pisum V-type proton ATPase subunit H (LOC100161058), mRNA	--	--	--	--	Q9V3J1	1703	1.7e-188	V-type proton ATPase subunit H OS=Drosophila melanogaster GN=VhaSFD PE=2 SV=2	PF02985//PF11698//PF00514	HEAT repeat//V-ATPase subunit H//Armadillo/beta-catenin-like repeat	GO:0015991	ATP hydrolysis coupled proton transport	GO:0005515//GO:0016820	protein binding//hydrolase activity, acting on acid anhydrides, catalyzing transmembrane movement of substances	GO:0000221	vacuolar proton-transporting V-type ATPase, V1 domain	KOG2759	Vacuolar H+-ATPase V1 sector, subunit H
Cluster-4618.0	2509	2475392	XP_003242563.1	2663	2.9e-298	PREDICTED: serine..threonine-protein kinase polo-like [Acyrthosiphon pisum]	XM_003242515.3	XM_003242515	1264	0	PREDICTED: Acyrthosiphon pisum serine/threonine-protein kinase polo-like (LOC100168105), mRNA	K06631	PLK1	polo-like kinase 1	http://www.genome.jp/dbget-bin/www_bget?ko:K06631	Q2TA25	1629	8.6e-180	Serine/threonine-protein kinase PLK1 OS=Bos taurus GN=PLK1 PE=2 SV=2	PF00069//PF00659//PF07714	Protein kinase domain//POLO box duplicated region//Protein tyrosine kinase	GO:0006468	protein phosphorylation	GO:0005524//GO:0004672//GO:0005515	ATP binding//protein kinase activity//protein binding	--	--	KOG0575	Polo-like serine/threonine protein kinase
Cluster-5206.2774	2657	7700064	XP_015372805.1	748	3.5e-76	PREDICTED: uncharacterized protein LOC107168052, partial [Diuraphis noxia]	XM_008180159.2	XM_008180159	2011	0	PREDICTED: Acyrthosiphon pisum uncharacterized LOC100164619 (LOC100164619), transcript variant X3, mRNA	--	--	--	--	--	--	--	--	PF03423	Carbohydrate binding domain (family 25)	--	--	GO:2001070	starch binding	--	--	--	--
Cluster-4615.0	2269	8351454	XP_016663689.1	2357	8.1e-263	PREDICTED: golgin-84 [Acyrthosiphon pisum]	XM_008189523.2	XM_008189523	1301	0	PREDICTED: Acyrthosiphon pisum golgin-84 (LOC100166575), transcript variant X3, mRNA	--	--	--	--	Q8SZ63	298	1.7e-25	Golgin-84 OS=Drosophila melanogaster GN=Golgin84 PE=1 SV=2	--	--	--	--	--	--	--	--	KOG4677	Golgi integral membrane protein
Cluster-4370.0	454	--	--	--	--	--	--	--	--	--	--	--	--	--	--	--	--	--	--	--	--	--	--	--	--	--	--	--	--
Cluster-6398.2	1044	7696059	XP_015368348.1	1085	1.2e-115	PREDICTED: synaptogenesis protein syg-2-like [Diuraphis noxia]	XM_001952443.4	XM_001952443	610	0	PREDICTED: Acyrthosiphon pisum nephrin-like (LOC100168093), mRNA	--	--	--	--	--	--	--	--	--	--	--	--	--	--	--	--	--	--
Cluster-2492.0	3630	10842674	XP_022198430.1	3487	0	putative pre-mRNA-splicing factor ATP-dependent RNA helicase DHX16 [Nilaparvata lugens]	XM_001943027.4	XM_001943027	2069	0	PREDICTED: Acyrthosiphon pisum putative pre-mRNA-splicing factor ATP-dependent RNA helicase DHX16 (LOC100165872), mRNA	K12813	DHX16	pre-mRNA-splicing factor ATP-dependent RNA helicase DHX16	http://www.genome.jp/dbget-bin/www_bget?ko:K12813	Q7YR39	2777	1.2e-312	Putative pre-mRNA-splicing factor ATP-dependent RNA helicase DHX16 OS=Pan troglodytes GN=DHX16 PE=3 SV=1	PF00270//PF00448//PF04408//PF07652//PF00437	DEAD/DEAH box helicase//SRP54-type protein, GTPase domain//Helicase associated domain (HA2)//Flavivirus DEAD domain//Type II/IV secretion system protein	GO:0006614//GO:0006810//GO:0019079	SRP-dependent cotranslational protein targeting to membrane//transport//viral genome replication	GO:0003676//GO:0005524//GO:0005525//GO:0008026//GO:0004386	nucleic acid binding//ATP binding//GTP binding//ATP-dependent helicase activity//helicase activity	--	--	KOG0923	mRNA splicing factor ATP-dependent RNA helicase
Cluster-5206.1903	988	4416028	XP_008184848.1	1085	1.1e-115	PREDICTED: 40S ribosomal protein S5 isoform X1 [Acyrthosiphon pisum]	NM_001293517.1	NM_001293517	669	0	Acyrthosiphon pisum 40S ribosomal protein S5 (LOC100160215), mRNA	K02989	RP-S5e, RPS5	small subunit ribosomal protein S5e	http://www.genome.jp/dbget-bin/www_bget?ko:K02989	P46782	918	9.4e-98	40S ribosomal protein S5 OS=Homo sapiens GN=RPS5 PE=1 SV=4	--	--	--	--	--	--	--	--	KOG3291	Ribosomal protein S7
Cluster-8869.0	814	10814778	XP_022180665.1	1064	2.5e-113	uncharacterized protein LOC111040907 [Myzus persicae]	XM_016806876.1	XM_016806876	438	0	PREDICTED: Acyrthosiphon pisum uncharacterized LOC107884535 (LOC107884535), transcript variant X3, mRNA	--	--	--	--	--	--	--	--	--	--	--	--	--	--	--	--	--	--
Cluster-2604.0	684	--	--	--	--	--	--	--	--	--	--	--	--	--	--	--	--	--	--	--	--	--	--	--	--	--	--	--	--
Cluster-598.0	435	--	--	--	--	--	--	--	--	--	--	--	--	--	--	--	--	--	--	PF15178	Mitochondrial import receptor subunit TOM5 homolog	--	--	--	--	GO:0005742	mitochondrial outer membrane translocase complex	--	--
Cluster-6181.0	1102	4417286	XP_008187027.1	1637	1.2e-179	PREDICTED: RNA exonuclease 1 homolog [Acyrthosiphon pisum]	XM_008188805.2	XM_008188805	790	0	PREDICTED: Acyrthosiphon pisum RNA exonuclease 1 homolog (LOC103310455), mRNA	--	--	--	--	Q7TT28	241	3.3e-19	RNA exonuclease 1 homolog OS=Mus musculus GN=Rexo1 PE=2 SV=1	PF07500	Transcription factor S-II (TFIIS), central domain	GO:0006351	transcription, DNA-templated	--	--	--	--	KOG2248	3'-5' exonuclease
Cluster-684.0	1295	10811937	XP_022177533.1	1238	2.6e-133	uncharacterized protein LOC111038650 [Myzus persicae]	XM_008183731.2	XM_008183731	631	0	PREDICTED: Acyrthosiphon pisum phospholipase A2-like (LOC100163155), transcript variant X1, mRNA	K01047	PLA2G, SPLA2	secretory phospholipase A2	http://www.genome.jp/dbget-bin/www_bget?ko:K01047	P16354	247	7.9e-20	Phospholipase A2 isozymes PA3A/PA3B/PA5 OS=Heloderma suspectum PE=1 SV=3	PF03650	Uncharacterised protein family (UPF0041)	GO:0006850	mitochondrial pyruvate transport	--	--	GO:0005743	mitochondrial inner membrane	--	--
Cluster-8439.0	410	10812002	XP_022177605.1	709	1.8e-72	transformation..transcription domain-associated protein [Myzus persicae]	XM_016806880.1	XM_016806880	383	0	PREDICTED: Acyrthosiphon pisum transformation/transcription domain-associated protein (LOC100161777), mRNA	K08874	TRRAP	transformation/transcription domain-associated protein	http://www.genome.jp/dbget-bin/www_bget?ko:K08874	Q9Y4A5	253	5e-21	Transformation/transcription domain-associated protein OS=Homo sapiens GN=TRRAP PE=1 SV=3	--	--	--	--	--	--	--	--	--	--
Cluster-8180.0	429	8350100	XP_016662347.1	392	1.1e-35	PREDICTED: putative DNA helicase Ino80 isoform X2 [Acyrthosiphon pisum]	XM_003246466.2	XM_003246466	257	3.23574e-130	PREDICTED: Acyrthosiphon pisum putative DNA helicase Ino80 (LOC100169608), transcript variant X3, mRNA	--	--	--	--	--	--	--	--	--	--	--	--	--	--	--	--	--	--
Cluster-1337.0	746	10807065	XP_022172179.1	1091	1.7e-116	protein yellow [Myzus persicae]	NM_001172377.1	NM_001172377	467	0	Acyrthosiphon pisum yellow-y (Y-y), mRNA	--	--	--	--	P62408	625	6.7e-64	Protein yellow OS=Drosophila mauritiana GN=y PE=3 SV=1	--	--	--	--	--	--	--	--	--	--
Cluster-2964.0	736	8329229	XP_016656361.1	394	1.1e-35	PREDICTED: keratinocyte proline-rich protein-like isoform X2 [Acyrthosiphon pisum]	--	--	--	--	--	--	--	--	--	--	--	--	--	--	--	--	--	--	--	--	--	--	--
Cluster-5203.0	4811	7690327	XP_015379454.1	3215	0	PREDICTED: uncharacterized protein LOC107173429 isoform X1 [Diuraphis noxia]	XM_015523968.1	XM_015523968	797	0	PREDICTED: Diuraphis noxia uncharacterized LOC107173429 (LOC107173429), transcript variant X2, mRNA	K08596	SENP7	sentrin-specific protease 7	http://www.genome.jp/dbget-bin/www_bget?ko:K08596	Q8BUH8	441	9.4e-42	Sentrin-specific protease 7 OS=Mus musculus GN=Senp7 PE=2 SV=1	PF01506//PF01279//PF02902	Hepatitis C virus non-structural 5a protein membrane anchor//Parathyroid hormone family//Ulp1 protease family, C-terminal catalytic domain	GO:0006144//GO:0006508//GO:0007165	purine nucleobase metabolic process//proteolysis//signal transduction	GO:0008234//GO:0004252//GO:0017111//GO:0005179//GO:0004197//GO:0003968	cysteine-type peptidase activity//serine-type endopeptidase activity//nucleoside-triphosphatase activity//hormone activity//cysteine-type endopeptidase activity//RNA-directed RNA polymerase activity	GO:0031379//GO:0005576	RNA-directed RNA polymerase complex//extracellular region	KOG0779	Protease, Ulp1 family
Cluster-5206.1544	2916	10799846	XP_022164189.1	1896	3e-209	eukaryotic translation initiation factor 5 [Myzus persicae]	XM_001944264.4	XM_001944264	1616	0	PREDICTED: Acyrthosiphon pisum eukaryotic translation initiation factor 5 (LOC100165180), transcript variant X1, mRNA	--	--	--	--	Q9VXK6	1212	2.2e-131	Eukaryotic translation initiation factor 5 OS=Drosophila melanogaster GN=eIF5 PE=1 SV=1	PF05797//PF01873//PF02020	Yeast trans-acting factor (REP1/REP2)//Domain found in IF2B/IF5//eIF4-gamma/eIF5/eIF2-epsilon	GO:0030541//GO:0006446//GO:0006413	plasmid partitioning//regulation of translational initiation//translational initiation	GO:0003743//GO:0005515	translation initiation factor activity//protein binding	GO:0005840	ribosome	KOG2767	Translation initiation factor 5 (eIF-5)
Cluster-3612.1	660	--	--	--	--	--	--	--	--	--	--	--	--	--	--	--	--	--	--	--	--	--	--	--	--	--	--	--	--
Cluster-3612.0	344	--	--	--	--	--	--	--	--	--	--	--	--	--	--	--	--	--	--	--	--	--	--	--	--	--	--	--	--
Cluster-2263.0	1559	1594144	BAH70703.1	931	1.2e-97	ACYPI008516 [Acyrthosiphon pisum]	NM_001171964.1	AK340028	695	0	Acyrthosiphon pisum muscular protein 20-like (LOC100167750), mRNA >dbj|AK340028.1| Acyrthosiphon pisum ACYPI008516 mRNA, clone: 115A3, complete cds, full-insert cDNA sequence based on the ESTs (5'-EST:EX615008, 3'-EST:EX617208)	K20526	TAGLN	transgelin	http://www.genome.jp/dbget-bin/www_bget?ko:K20526	P14318	582	1.4e-58	Muscle-specific protein 20 OS=Drosophila melanogaster GN=Mp20 PE=2 SV=2	PF00307//PF04066	Calponin homology (CH) domain//Multiple resistance and pH regulation protein F (MrpF / PhaF)	GO:0034220//GO:0006811	ion transmembrane transport//ion transport	GO:0015075//GO:0005515	ion transmembrane transporter activity//protein binding	GO:0016021	integral component of membrane	KOG2046	Calponin
Cluster-3682.0	1489	10794846	XP_022180181.1	454	2.4e-42	uncharacterized protein LOC111040551 [Myzus persicae]	--	--	--	--	--	--	--	--	--	--	--	--	--	--	--	--	--	--	--	--	--	--	--
Cluster-6407.2	1073	10797433	XP_022161504.1	406	6.5e-37	zinc finger CCCH domain-containing protein 13-like isoform X2 [Myzus persicae]	XM_003245093.3	XM_003245093	406	0	PREDICTED: Acyrthosiphon pisum zinc finger CCCH domain-containing protein 13 (LOC100574068), transcript variant X1, mRNA	--	--	--	--	--	--	--	--	PF04889//PF16752	Cwf15/Cwc15 cell cycle control protein//Tubulin-specific chaperone C N-terminal domain	GO:0000398	mRNA splicing, via spliceosome	GO:0015631	tubulin binding	GO:0045298//GO:0005681	tubulin complex//spliceosomal complex	--	--
Cluster-3383.0	3039	10815337	XP_022181285.1	1505	6.7e-164	ATP-binding cassette sub-family G member 1-like [Myzus persicae]	XR_511109.2	XR_511109	730	0	PREDICTED: Acyrthosiphon pisum ATP-binding cassette sub-family G member 1 (LOC100163828), transcript variant X4, misc_RNA	K05679	ABCG1	ATP-binding cassette, subfamily G (WHITE), member 1	http://www.genome.jp/dbget-bin/www_bget?ko:K05679	Q64343	614	5.2e-62	ATP-binding cassette sub-family G member 1 OS=Mus musculus GN=Abcg1 PE=1 SV=1	PF01926//PF00370//PF01061//PF13304//PF03193//PF00005	50S ribosome-binding GTPase//FGGY family of carbohydrate kinases, N-terminal domain//ABC-2 type transporter//AAA domain, putative AbiEii toxin, Type IV TA system//Protein of unknown function, DUF258//ABC transporter	GO:0005975	carbohydrate metabolic process	GO:0005524//GO:0005525//GO:0016887//GO:0016773//GO:0003924	ATP binding//GTP binding//ATPase activity//phosphotransferase activity, alcohol group as acceptor//GTPase activity	GO:0016020	membrane	--	--
Cluster-6407.0	426	10797430	XP_022161501.1	239	6e-18	zinc finger CCCH domain-containing protein 13-like isoform X1 [Myzus persicae]	XM_008185727.2	XM_008185727	151	2.70232e-71	PREDICTED: Acyrthosiphon pisum zinc finger CCCH domain-containing protein 13 (LOC100574068), transcript variant X3, mRNA	--	--	--	--	--	--	--	--	--	--	--	--	--	--	--	--	--	--
Cluster-6407.1	347	--	--	--	--	--	--	--	--	--	--	--	--	--	--	--	--	--	--	--	--	--	--	--	--	--	--	--	--
Cluster-2332.0	377	2475755	XP_001946731.2	452	1.1e-42	PREDICTED: tigger transposable element-derived protein 4-like [Acyrthosiphon pisum]	XM_017623169.1	XM_017623169	33	9.35366e-06	PREDICTED: Rhagoletis zephyria tigger transposable element-derived protein 4-like (LOC108368324), mRNA	--	--	--	--	Q8BUZ3	312	6.6e-28	Tigger transposable element-derived protein 4 OS=Mus musculus GN=Tigd4 PE=2 SV=1	PF03184	DDE superfamily endonuclease	--	--	GO:0003676	nucleic acid binding	--	--	KOG3105	DNA-binding centromere protein B (CENP-B)
Cluster-335.0	1127	1595627	BAH72188.1	1457	9.2e-159	ACYPI006123 [Acyrthosiphon pisum]	NM_001163221.1	NM_001163221	729	0	Acyrthosiphon pisum uncharacterized LOC100165161 (LOC100165161), mRNA	K15630	VTC2	GDP-D-glucose phosphorylase	http://www.genome.jp/dbget-bin/www_bget?ko:K15630	Q08CA1	469	1.2e-45	GDP-D-glucose phosphorylase 1 OS=Danio rerio GN=gdpgp1 PE=2 SV=1	--	--	--	--	--	--	--	--	KOG2720	Predicted hydrolase (HIT family)
Cluster-6294.1	396	4416711	XP_008186070.1	669	7.6e-68	PREDICTED: LOW QUALITY PROTEIN: trifunctional purine biosynthetic protein adenosine-3 [Acyrthosiphon pisum]	XM_008187848.2	XM_008187848	342	1.66792e-177	PREDICTED: Acyrthosiphon pisum trifunctional purine biosynthetic protein adenosine-3 (LOC100168774), mRNA	K11787	GART	phosphoribosylamine--glycine ligase / phosphoribosylglycinamide formyltransferase / phosphoribosylformylglycinamidine cyclo-ligase	http://www.genome.jp/dbget-bin/www_bget?ko:K11787	Q984K6	391	4.9e-37	Phosphoribosylformylglycinamidine cyclo-ligase OS=Rhizobium loti (strain MAFF303099) GN=purM PE=3 SV=1	--	--	--	--	--	--	--	--	KOG0237	Glycinamide ribonucleotide synthetase (GARS)/Aminoimidazole ribonucleotide synthetase (AIRS)
Cluster-7955.0	2375	10798003	XP_022162135.1	2260	1.5e-251	palmitoyltransferase ZDHHC18 [Myzus persicae]	XM_001946383.4	XM_001946383	1621	0	PREDICTED: Acyrthosiphon pisum palmitoyltransferase ZDHHC18 (LOC100159384), transcript variant X1, mRNA	K16675	ZDHHC9_14_18	palmitoyltransferase ZDHHC9/14/18	http://www.genome.jp/dbget-bin/www_bget?ko:K16675	Q8BQQ1	1012	2.8e-108	Probable palmitoyltransferase ZDHHC14 OS=Mus musculus GN=Zdhhc14 PE=2 SV=1	PF01529//PF03699	DHHC palmitoyltransferase//Uncharacterised protein family (UPF0182)	--	--	GO:0008270	zinc ion binding	GO:0016021	integral component of membrane	KOG1311	DHHC-type Zn-finger proteins
Cluster-5206.3572	655	10804419	XP_022169250.1	851	9.9e-89	trypsin-1-like [Myzus persicae]	XM_001943238.4	XM_001943238	331	3.71616e-171	PREDICTED: Acyrthosiphon pisum trypsin-1 (LOC100166724), mRNA	--	--	--	--	Q3UP87	155	1.9e-09	Neutrophil elastase OS=Mus musculus GN=Elane PE=2 SV=1	PF00089	Trypsin	GO:0006508	proteolysis	GO:0004252	serine-type endopeptidase activity	--	--	--	--
Cluster-2093.0	415	10798638	XP_022162833.1	297	1.1e-24	structural maintenance of chromosomes protein 3-like [Myzus persicae]	XM_003240907.3	XM_003240907	343	4.86591e-178	PREDICTED: Acyrthosiphon pisum structural maintenance of chromosomes protein 3-like (LOC100164588), mRNA	K06669	SMC3, CSPG6	structural maintenance of chromosome 3 (chondroitin sulfate proteoglycan 6)	http://www.genome.jp/dbget-bin/www_bget?ko:K06669	Q9UQE7	261	6e-22	Structural maintenance of chromosomes protein 3 OS=Homo sapiens GN=SMC3 PE=1 SV=2	PF00005//PF01580//PF13304	ABC transporter//FtsK/SpoIIIE family//AAA domain, putative AbiEii toxin, Type IV TA system	--	--	GO:0003677//GO:0016887//GO:0000166//GO:0005524	DNA binding//ATPase activity//nucleotide binding//ATP binding	--	--	KOG0964	Structural maintenance of chromosome protein 3 (sister chromatid cohesion complex Cohesin, subunit SMC3)
Cluster-5206.3570	415	10802172	XP_022166764.1	488	7.8e-47	uncharacterized protein LOC111031217 [Myzus persicae]	XM_008184155.2	XM_008184155	157	1.21337e-74	PREDICTED: Acyrthosiphon pisum gram negative bacteria binding protein 2 (LOC100165182), mRNA	--	--	--	--	--	--	--	--	--	--	--	--	--	--	--	--	--	--
Cluster-5206.3571	2544	--	--	--	--	--	--	--	--	--	--	--	--	--	--	--	--	--	--	--	--	--	--	--	--	--	--	--	--
Cluster-5206.3576	714	2474786	XP_001942685.2	407	3.3e-37	PREDICTED: rho GTPase-activating protein gacV-like [Acyrthosiphon pisum]	--	--	--	--	--	--	--	--	--	--	--	--	--	PF06524//PF04546//PF02724//PF02535//PF06213//PF05132//PF04931//PF13897//PF11561	NOA36 protein//Sigma-70, non-essential region//CDC45-like protein//ZIP Zinc transporter//Cobalamin biosynthesis protein CobT//RNA polymerase III RPC4//DNA polymerase phi//Golgi-dynamics membrane-trafficking//Single strand annealing-weakened 1	GO:0006810//GO:0009236//GO:0006144//GO:0006352//GO:0000736//GO:0006383//GO:0006355//GO:0006351//GO:0006270//GO:0006206//GO:0030001//GO:0055085//GO:0006260	transport//cobalamin biosynthetic process//purine nucleobase metabolic process//DNA-templated transcription, initiation//double-strand break repair via single-strand annealing, removal of nonhomologous ends//transcription from RNA polymerase III promoter//regulation of transcription, DNA-templated//transcription, DNA-templated//DNA replication initiation//pyrimidine nucleobase metabolic process//…	GO:0003887//GO:0003899//GO:0046873//GO:0070336//GO:0003677//GO:0016987//GO:0003700//GO:0008270	DNA-directed DNA polymerase activity//DNA-directed RNA polymerase activity//metal ion transmembrane transporter activity//flap-structured DNA binding//DNA binding//sigma factor activity//transcription factor activity, sequence-specific DNA binding//zinc ion binding	GO:0005666//GO:0005634//GO:0005667//GO:0005730//GO:0016020//GO:0042575//GO:0016021	DNA-directed RNA polymerase III complex//nucleus//transcription factor complex//nucleolus//membrane//DNA polymerase complex//integral component of membrane	--	--
Cluster-5206.3577	1953	1168255	XP_001944435.1	1421	2.4e-154	PREDICTED: isoaspartyl peptidase..L-asparaginase isoform X1 [Acyrthosiphon pisum]	XM_001944400.4	XM_001944400	667	0	PREDICTED: Acyrthosiphon pisum isoaspartyl peptidase/L-asparaginase (LOC100158730), transcript variant X1, mRNA	K13051	iaaA, ASRGL1	beta-aspartyl-peptidase (threonine type)	http://www.genome.jp/dbget-bin/www_bget?ko:K13051	Q29I93	626	1.3e-63	Probable isoaspartyl peptidase/L-asparaginase GA20639 OS=Drosophila pseudoobscura pseudoobscura GN=GA20639 PE=3 SV=1	PF02734//PF01112	DAK2 domain//Asparaginase	GO:0006071//GO:0046486	glycerol metabolic process//glycerolipid metabolic process	GO:0016787//GO:0004371	hydrolase activity//glycerone kinase activity	--	--	KOG1592	Asparaginase
Cluster-5206.3574	2901	10812841	XP_022178528.1	2785	0	sodium-independent sulfate anion transporter-like [Myzus persicae]	XM_016804491.1	XM_016804491	1227	0	PREDICTED: Acyrthosiphon pisum sodium-independent sulfate anion transporter (LOC100165717), transcript variant X4, mRNA	K14708	SLC26A11	solute carrier family 26 (sodium-independent sulfate anion transporter), member 11	http://www.genome.jp/dbget-bin/www_bget?ko:K14708	Q86WA9	802	7.8e-84	Sodium-independent sulfate anion transporter OS=Homo sapiens GN=SLC26A11 PE=2 SV=2	PF04159//PF00916	NB glycoprotein//Sulfate permease family	GO:0008272	sulfate transport	GO:0015116	sulfate transmembrane transporter activity	GO:0016021	integral component of membrane	KOG0236	Sulfate/bicarbonate/oxalate exchanger SAT-1 and related transporters (SLC26 family)
Cluster-5206.3575	3514	10812093	XP_022177707.1	5016	0	uncharacterized protein C05D11.1-like [Myzus persicae]	XM_001944753.4	XM_001944753	2302	0	PREDICTED: Acyrthosiphon pisum uncharacterized protein C05D11.1 (LOC100168955), mRNA	--	--	--	--	P48053	1251	8.2e-136	Uncharacterized protein C05D11.1 OS=Caenorhabditis elegans GN=C05D11.1 PE=4 SV=2	PF08367	Peptidase M16C associated	GO:0006508	proteolysis	--	--	--	--	KOG2019	Metalloendoprotease HMP1 (insulinase superfamily)
Cluster-5206.3578	1860	10796913	XP_022160926.1	1913	2e-211	zinc finger CCHC domain-containing protein 7-like [Myzus persicae]	XM_003247098.3	XM_003247098	1084	0	PREDICTED: Acyrthosiphon pisum zinc finger CCHC domain-containing protein 7 (LOC100570729), mRNA	--	--	--	--	--	--	--	--	--	--	--	--	--	--	--	--	--	--
Cluster-5206.3579	1609	10801676	XP_022166225.1	1543	1.4e-168	monoacylglycerol lipase ABHD12-like isoform X1 [Myzus persicae]	XM_003241716.3	XM_003241716	714	0	PREDICTED: Acyrthosiphon pisum monoacylglycerol lipase ABHD12-like (LOC100571193), transcript variant X2, mRNA	K13704	ABHD12	abhydrolase domain-containing protein 12	http://www.genome.jp/dbget-bin/www_bget?ko:K13704	B4F753	562	2.9e-56	Monoacylglycerol lipase ABHD12 OS=Xenopus tropicalis GN=abhd12 PE=2 SV=1	PF01738//PF07859//PF04083//PF02230//PF00326	Dienelactone hydrolase family//alpha/beta hydrolase fold//Partial alpha/beta-hydrolase lipase region//Phospholipase/Carboxylesterase//Prolyl oligopeptidase family	GO:0006508//GO:0006629//GO:0008152	proteolysis//lipid metabolic process//metabolic process	GO:0008236//GO:0016787	serine-type peptidase activity//hydrolase activity	--	--	--	--
Cluster-6919.0	606	--	--	--	--	--	--	--	--	--	--	--	--	--	--	--	--	--	--	PF15009	Transmembrane protein 173	GO:0002218//GO:0032481	activation of innate immune response//positive regulation of type I interferon production	--	--	--	--	--	--
Cluster-1885.0	620	--	--	--	--	--	--	--	--	--	--	--	--	--	--	--	--	--	--	PF00957	Synaptobrevin	GO:0016192	vesicle-mediated transport	--	--	GO:0016021	integral component of membrane	--	--
Cluster-2308.0	1233	10814705	XP_022180584.1	1108	3e-118	type 1 phosphatidylinositol 4,5-bisphosphate 4-phosphatase [Myzus persicae]	XM_001949782.4	XM_001949782	756	0	PREDICTED: Acyrthosiphon pisum type 1 phosphatidylinositol 4,5-bisphosphate 4-phosphatase (LOC100164628), mRNA	K13084	TMEM55	phosphatidylinositol-4,5-bisphosphate 4-phosphatase	http://www.genome.jp/dbget-bin/www_bget?ko:K13084	Q4R6W2	447	4.8e-43	Type 1 phosphatidylinositol 4,5-bisphosphate 4-phosphatase OS=Macaca fascicularis GN=TMEM55B PE=2 SV=1	PF09788//PF04810	Transmembrane protein 55A//Sec23/Sec24 zinc finger	GO:0046856//GO:0006886//GO:0006888	phosphatidylinositol dephosphorylation//intracellular protein transport//ER to Golgi vesicle-mediated transport	GO:0034597//GO:0008270	phosphatidylinositol-4,5-bisphosphate 4-phosphatase activity//zinc ion binding	GO:0030127	COPII vesicle coat	KOG4684	Uncharacterized conserved protein, contains C4-type Zn-finger
Cluster-3299.0	393	--	--	--	--	--	AC202211.4	AC202211	154	5.33576e-73	Acyrthosiphon pisum BAC VMRC38-30-A5 (Benaroya Research Institute VMRC38 Acrythosiphon pisum (Pea Aphid) BAC library) complete sequence	--	--	--	--	--	--	--	--	--	--	--	--	--	--	--	--	--	--
Cluster-4739.0	1471	--	--	--	--	--	--	--	--	--	--	--	--	--	--	--	--	--	--	--	--	--	--	--	--	--	--	--	--
Cluster-4739.1	858	10799723	XP_022164053.1	626	1.6e-62	NADH dehydrogenase [ubiquinone] 1 alpha subcomplex subunit 6 [Myzus persicae]	NM_001161962.2	NM_001161962	356	0	Acyrthosiphon pisum NADH dehydrogenase [ubiquinone] 1 alpha subcomplex subunit 6-like (LOC100160353), mRNA	K03950	NDUFA6	NADH dehydrogenase (ubiquinone) 1 alpha subcomplex subunit 6	http://www.genome.jp/dbget-bin/www_bget?ko:K03950	Q0MQA3	282	4.6e-24	NADH dehydrogenase [ubiquinone] 1 alpha subcomplex subunit 6 OS=Pongo pygmaeus GN=NDUFA6 PE=2 SV=3	--	--	--	--	--	--	--	--	KOG3426	NADH:ubiquinone oxidoreductase, NDUFA6/B14 subunit
Cluster-2865.0	349	--	--	--	--	--	--	--	--	--	--	--	--	--	--	--	--	--	--	--	--	--	--	--	--	--	--	--	--
Cluster-5206.1519	1114	2476185	XP_003243918.1	468	4.3e-44	PREDICTED: uncharacterized PE-PGRS family protein PE_PGRS20 [Acyrthosiphon pisum]	--	--	--	--	--	--	--	--	--	--	--	--	--	--	--	--	--	--	--	--	--	--	--
Cluster-6281.0	354	--	--	--	--	--	--	--	--	--	--	--	--	--	--	--	--	--	--	--	--	--	--	--	--	--	--	--	--
Cluster-5206.1438	2275	10802061	XP_022166642.1	2978	0	mRNA-capping enzyme-like [Myzus persicae]	XM_001945226.4	XM_001945226	1497	0	PREDICTED: Acyrthosiphon pisum mRNA-capping enzyme (LOC100169584), mRNA	K13917	RNGTT	mRNA-capping enzyme	http://www.genome.jp/dbget-bin/www_bget?ko:K13917	O60942	1564	2.7e-172	mRNA-capping enzyme OS=Homo sapiens GN=RNGTT PE=1 SV=1	PF01331//PF01068//PF00782//PF00102//PF03919	mRNA capping enzyme, catalytic domain//ATP dependent DNA ligase domain//Dual specificity phosphatase, catalytic domain//Protein-tyrosine phosphatase//mRNA capping enzyme, C-terminal domain	GO:0006260//GO:0006570//GO:0006281//GO:0006397//GO:0006470//GO:0006370//GO:0006310	DNA replication//tyrosine metabolic process//DNA repair//mRNA processing//protein dephosphorylation//7-methylguanosine mRNA capping//DNA recombination	GO:0004725//GO:0008138//GO:0003910//GO:0005524//GO:0004484	protein tyrosine phosphatase activity//protein tyrosine/serine/threonine phosphatase activity//DNA ligase (ATP) activity//ATP binding//mRNA guanylyltransferase activity	--	--	KOG2386	mRNA capping enzyme, guanylyltransferase (alpha) subunit
Cluster-1383.0	345	--	--	--	--	--	XM_015512387.1	XM_015512387	80	6.33026e-32	PREDICTED: Diuraphis noxia probable phosphorylase b kinase regulatory subunit beta (LOC107164533), transcript variant X2, mRNA	--	--	--	--	--	--	--	--	PF00957	Synaptobrevin	GO:0016192	vesicle-mediated transport	--	--	GO:0016021	integral component of membrane	--	--
Cluster-5206.1041	1333	4414880	XP_008182899.1	1630	9.4e-179	PREDICTED: kelch-like protein 3 [Acyrthosiphon pisum]	XM_008184677.2	XM_008184677	747	0	PREDICTED: Acyrthosiphon pisum kelch-like protein 3 (LOC100163561), mRNA	--	--	--	--	Q8WZ60	300	5.8e-26	Kelch-like protein 6 OS=Homo sapiens GN=KLHL6 PE=1 SV=3	PF01344//PF00651	Kelch motif//BTB/POZ domain	--	--	GO:0005515	protein binding	--	--	KOG4441	Proteins containing BTB/POZ and Kelch domains, involved in regulatory/signal transduction processes
Cluster-5206.1042	735	10811515	XP_022177079.1	991	6.5e-105	kelch-like protein 12 isoform X1 [Myzus persicae]	XM_008184677.2	XM_008184677	436	0	PREDICTED: Acyrthosiphon pisum kelch-like protein 3 (LOC100163561), mRNA	--	--	--	--	Q9P2G9	180	2.6e-12	Kelch-like protein 8 OS=Homo sapiens GN=KLHL8 PE=1 SV=4	PF01344//PF07646	Kelch motif//Kelch motif	--	--	GO:0005515	protein binding	--	--	--	--
Cluster-5206.1043	4209	10813689	XP_022179463.1	4922	0	importin-11 isoform X1 [Myzus persicae]	XM_001945934.4	XM_001945934	2854	0	PREDICTED: Acyrthosiphon pisum importin-11 (LOC100162908), transcript variant X1, mRNA	--	--	--	--	Q9UI26	1753	6e-194	Importin-11 OS=Homo sapiens GN=IPO11 PE=1 SV=1	PF03810//PF12250	Importin-beta N-terminal domain//Arabinofuranosyltransferase N terminal	GO:0006886//GO:0044038	intracellular protein transport//cell wall macromolecule biosynthetic process	GO:0008536//GO:0016757	Ran GTPase binding//transferase activity, transferring glycosyl groups	GO:0005886//GO:0016021	plasma membrane//integral component of membrane	KOG1993	Nuclear transport receptor KAP120 (importin beta superfamily)
Cluster-2539.0	2669	10807538	XP_022172688.1	1310	2.4e-141	tyrosine-protein kinase hopscotch [Myzus persicae]	XM_015514503.1	XM_015514503	1088	0	PREDICTED: Diuraphis noxia tyrosine-protein kinase hopscotch (LOC107166020), mRNA	K05093	FGFR2, CD332	fibroblast growth factor receptor 2	http://www.genome.jp/dbget-bin/www_bget?ko:K05093	P70600	206	9.3e-15	Protein-tyrosine kinase 2-beta OS=Rattus norvegicus GN=Ptk2b PE=1 SV=1	PF00069//PF04700//PF07714	Protein kinase domain//Structural glycoprotein p40/gp41 conserved region//Protein tyrosine kinase	GO:0006468	protein phosphorylation	GO:0005198//GO:0005524//GO:0004672	structural molecule activity//ATP binding//protein kinase activity	GO:0019012	virion	--	--
Cluster-5206.1045	4115	2477486	XP_001948017.2	5547	0	PREDICTED: ubiquitin carboxyl-terminal hydrolase 7 isoform X1 [Acyrthosiphon pisum]	XM_001947982.4	XM_001947982	3159	0	PREDICTED: Acyrthosiphon pisum ubiquitin specific peptidase 7 (LOC100158926), transcript variant X1, mRNA	K11838	USP7, UBP15	ubiquitin carboxyl-terminal hydrolase 7	http://www.genome.jp/dbget-bin/www_bget?ko:K11838	Q93009	2758	1.7e-310	Ubiquitin carboxyl-terminal hydrolase 7 OS=Homo sapiens GN=USP7 PE=1 SV=2	PF00788//PF00443//PF00917//PF15499	Ras association (RalGDS/AF-6) domain//Ubiquitin carboxyl-terminal hydrolase//MATH domain//Ubiquitin-specific peptidase-like, SUMO isopeptidase	GO:0016579//GO:0007165	protein deubiquitination//signal transduction	GO:0070140//GO:0036459//GO:0032183//GO:0005515	SUMO-specific isopeptidase activity//ubiquitinyl hydrolase activity//SUMO binding//protein binding	--	--	KOG1863	Ubiquitin carboxyl-terminal hydrolase
Cluster-5206.1046	4218	2479142	XP_001949265.2	4811	0	PREDICTED: mannosyl-oligosaccharide glucosidase [Acyrthosiphon pisum]	XM_001949230.4	XM_001949230	2348	0	PREDICTED: Acyrthosiphon pisum mannosyl-oligosaccharide glucosidase (LOC100159015), mRNA	--	--	--	--	F4HTM3	989	2.3e-105	Mannosyl-oligosaccharide glucosidase GCS1 OS=Arabidopsis thaliana GN=GCS1 PE=1 SV=1	--	--	--	--	--	--	--	--	KOG2161	Glucosidase I
Cluster-5206.1047	4056	4411608	XP_008188888.1	3118	0	PREDICTED: uncharacterized protein PFB0315w isoform X1 [Acyrthosiphon pisum]	XM_008190675.2	XM_008190675	928	0	PREDICTED: Acyrthosiphon pisum uncharacterized protein PFB0315w (LOC100164364), transcript variant X2, mRNA	--	--	--	--	Q5VV67	131	7e-06	Peroxisome proliferator-activated receptor gamma coactivator-related protein 1 OS=Homo sapiens GN=PPRC1 PE=1 SV=1	PF00076	RNA recognition motif. (a.k.a. RRM, RBD, or RNP domain)	--	--	GO:0003676	nucleic acid binding	--	--	--	--
Cluster-6798.2	1387	10814866	XP_022180762.1	1021	4.1e-108	uncharacterized protein LOC111040969 [Myzus persicae]	XM_008182355.2	XM_008182355	508	0	PREDICTED: Acyrthosiphon pisum uncharacterized LOC103307633 (LOC103307633), mRNA	--	--	--	--	--	--	--	--	PF06220//PF15151	U1 zinc finger//Response gene to complement 32 protein family	GO:0051726	regulation of cell cycle	GO:0008270	zinc ion binding	--	--	--	--
Cluster-7141.0	1643	10807157	XP_022172281.1	1978	5.2e-219	uncharacterized protein LOC111035080 [Myzus persicae]	XM_001944011.4	XM_001944011	1096	0	PREDICTED: Acyrthosiphon pisum spaetzle 6 (LOC100160712), mRNA	--	--	--	--	--	--	--	--	PF02035//PF06449	Coagulin//Mitochondrial domain of unknown function (DUF1082)	GO:0042381	hemolymph coagulation	GO:0016820	hydrolase activity, acting on acid anhydrides, catalyzing transmembrane movement of substances	GO:0016021//GO:0005576//GO:0005739	integral component of membrane//extracellular region//mitochondrion	--	--
Cluster-8397.0	1189	1167207	XP_001950652.1	1278	5.5e-138	PREDICTED: uncharacterized protein LOC100166162 [Acyrthosiphon pisum]	XM_001950617.4	XM_001950617	765	0	PREDICTED: Acyrthosiphon pisum uncharacterized LOC100166162 (LOC100166162), mRNA	--	--	--	--	Q9CPY4	144	6.4e-08	Cyclin-dependent kinase 2-associated protein 2 OS=Mus musculus GN=Cdk2ap2 PE=2 SV=1	--	--	--	--	--	--	--	--	KOG4713	Cyclin-dependent kinase 2-associated protein
Cluster-8657.0	2316	1168147	XP_001947403.1	2871	0	PREDICTED: microprocessor complex subunit DGCR8 [Acyrthosiphon pisum]	XM_001947368.4	XM_001947368	1453	0	PREDICTED: Acyrthosiphon pisum microprocessor complex subunit DGCR8 (LOC100162002), mRNA	K18419	DCGR8	microprocessor complex subunit DGCR8	http://www.genome.jp/dbget-bin/www_bget?ko:K18419	A6QR44	681	6.7e-70	Microprocessor complex subunit DGCR8 OS=Bos taurus GN=DGCR8 PE=2 SV=1	--	--	--	--	--	--	--	--	KOG4334	Uncharacterized conserved protein, contains double-stranded RNA-binding motif and WW domain
Cluster-7672.1	530	--	--	--	--	--	--	--	--	--	--	--	--	--	--	--	--	--	--	--	--	--	--	--	--	--	--	--	--
Cluster-7672.0	886	--	--	--	--	--	--	--	--	--	--	--	--	--	--	--	--	--	--	--	--	--	--	--	--	--	--	--	--
Cluster-6719.0	2096	1167329	XP_001943753.1	2535	1.7e-283	PREDICTED: trafficking protein particle complex subunit 12 [Acyrthosiphon pisum]	XM_001943718.4	XM_001943718	1231	0	PREDICTED: Acyrthosiphon pisum trafficking protein particle complex subunit 12 (LOC100160908), mRNA	K20309	TRAPPC12	trafficking protein particle complex subunit 12	http://www.genome.jp/dbget-bin/www_bget?ko:K20309	Q8K2L8	590	2.2e-59	Trafficking protein particle complex subunit 12 OS=Mus musculus GN=Trappc12 PE=1 SV=2	PF00515//PF13374//PF13414//PF13174//PF13181	Tetratricopeptide repeat//Tetratricopeptide repeat//TPR repeat//Tetratricopeptide repeat//Tetratricopeptide repeat	--	--	GO:0005515	protein binding	--	--	KOG2796	Uncharacterized conserved protein
Cluster-5206.3999	1756	7688452	XP_015366720.1	2064	5.9e-229	PREDICTED: neural cell adhesion molecule 1-like [Diuraphis noxia]	XM_015511234.1	XM_015511234	956	0	PREDICTED: Diuraphis noxia neural cell adhesion molecule 1-like (LOC107163691), mRNA	--	--	--	--	P13590	249	6.3e-20	Neural cell adhesion molecule 1 OS=Gallus gallus GN=NCAM1 PE=1 SV=3	PF00041//PF13895	Fibronectin type III domain//Immunoglobulin domain	--	--	GO:0005515	protein binding	--	--	KOG3510	FOG: Immunoglobulin C-2 Type/fibronectin type III domains
Cluster-5206.1382	3354	7694682	XP_015366817.1	660	7.1e-66	PREDICTED: U1 small nuclear ribonucleoprotein 70 kDa [Diuraphis noxia]	XM_001952235.4	XM_001952235	715	0	PREDICTED: Acyrthosiphon pisum U1 small nuclear ribonucleoprotein 70 kDa (LOC100167850), mRNA	K11093	SNRP70	U1 small nuclear ribonucleoprotein 70kDa	http://www.genome.jp/dbget-bin/www_bget?ko:K11093	P17133	512	3.8e-50	U1 small nuclear ribonucleoprotein 70 kDa OS=Drosophila melanogaster GN=snRNP-U1-70K PE=1 SV=2	PF00076	RNA recognition motif. (a.k.a. RRM, RBD, or RNP domain)	--	--	GO:0003676	nucleic acid binding	--	--	KOG0113	U1 small nuclear ribonucleoprotein (RRM superfamily)
Cluster-6075.0	3625	8340366	XP_016658137.1	3073	0	PREDICTED: A disintegrin and metalloproteinase with thrombospondin motifs 1 isoform X1 [Acyrthosiphon pisum]	XM_003243018.3	XM_003243018	1481	0	PREDICTED: Acyrthosiphon pisum A disintegrin and metalloproteinase with thrombospondin motifs 1 (LOC100160665), transcript variant X3, mRNA	--	--	--	--	Q9ESP7	266	1.4e-21	A disintegrin and metalloproteinase with thrombospondin motifs 4 (Fragment) OS=Rattus norvegicus GN=Adamts4 PE=2 SV=2	PF01562//PF01421//PF00158//PF00413	Reprolysin family propeptide//Reprolysin (M12B) family zinc metalloprotease//Sigma-54 interaction domain//Matrixin	GO:0006355//GO:0006508	regulation of transcription, DNA-templated//proteolysis	GO:0005524//GO:0008134//GO:0008270//GO:0004222	ATP binding//transcription factor binding//zinc ion binding//metalloendopeptidase activity	GO:0005667//GO:0031012	transcription factor complex//extracellular matrix	KOG3538	Disintegrin metalloproteinases with thrombospondin repeats
Cluster-4797.0	655	8343163	XP_016658906.1	896	6e-94	PREDICTED: uncharacterized protein LOC100168684 [Acyrthosiphon pisum]	XM_015517323.1	XM_015517323	344	2.20513e-178	PREDICTED: Diuraphis noxia uncharacterized LOC107168051 (LOC107168051), mRNA	--	--	--	--	--	--	--	--	PF11789//PF02891	Zinc-finger of the MIZ type in Nse subunit//MIZ/SP-RING zinc finger	--	--	GO:0008270	zinc ion binding	--	--	--	--
Cluster-6179.1	2622	2475516	XP_003242777.1	2592	5.2e-290	PREDICTED: septin-7 isoform X2 [Acyrthosiphon pisum]	XM_003242729.3	XM_003242729	1689	0	PREDICTED: Acyrthosiphon pisum septin-7 (LOC100159522), transcript variant X2, mRNA	K16944	SEPT7, CDC3	septin 7	http://www.genome.jp/dbget-bin/www_bget?ko:K16944	O55131	1299	1.7e-141	Septin-7 OS=Mus musculus GN=Sept7 PE=1 SV=1	PF00005//PF01580//PF00735//PF03193//PF04548//PF01926//PF04670	ABC transporter//FtsK/SpoIIIE family//Septin//Protein of unknown function, DUF258//AIG1 family//50S ribosome-binding GTPase//Gtr1/RagA G protein conserved region	--	--	GO:0003924//GO:0003677//GO:0000166//GO:0016887//GO:0005524//GO:0005525	GTPase activity//DNA binding//nucleotide binding//ATPase activity//ATP binding//GTP binding	--	--	KOG2655	Septin family protein (P-loop GTPase)
Cluster-1752.0	540	--	--	--	--	--	--	--	--	--	--	--	--	--	--	--	--	--	--	--	--	--	--	--	--	--	--	--	--
Cluster-5206.1380	1713	10799405	XP_022163701.1	1197	2e-128	ER membrane protein complex subunit 3 [Myzus persicae]	XM_003245007.3	XM_003245007	686	0	PREDICTED: Acyrthosiphon pisum ER membrane protein complex subunit 3-like (LOC100575597), mRNA	--	--	--	--	Q7SXW4	917	2.1e-97	ER membrane protein complex subunit 3 OS=Danio rerio GN=emc3 PE=2 SV=1	PF01956	Integral membrane protein DUF106	--	--	--	--	GO:0016020	membrane	KOG3188	Uncharacterized conserved protein
Cluster-5927.0	786	2475391	XP_003242562.1	620	7.3e-62	PREDICTED: uncharacterized protein LOC100571991 [Acyrthosiphon pisum]	XM_015517278.1	XM_015517278	182	3.03294e-88	PREDICTED: Diuraphis noxia uncharacterized LOC107168023 (LOC107168023), mRNA	--	--	--	--	--	--	--	--	PF02892	BED zinc finger	--	--	GO:0003677	DNA binding	--	--	--	--
Cluster-1311.0	786	1657225	NP_001156208.1	616	2.1e-61	mitogen-activated protein kinase kinase 1 interacting protein 1-like [Acyrthosiphon pisum]	NM_001162736.2	NM_001162736	371	0	Acyrthosiphon pisum mitogen-activated protein kinase kinase 1 interacting protein 1-like (LOC100165343), mRNA	K04370	LAMTOR3, MP1, MAP2K1IP1	ragulator complex protein LAMTOR3	http://www.genome.jp/dbget-bin/www_bget?ko:K04370	Q7T0V2	272	6.1e-23	Ragulator complex protein LAMTOR3-A OS=Xenopus laevis GN=lamtor3-a PE=2 SV=1	PF01781//PF08923	Ribosomal L38e protein family//Mitogen-activated protein kinase kinase 1 interacting	GO:0042254//GO:0032006//GO:0006412	ribosome biogenesis//regulation of TOR signaling//translation	GO:0003735	structural constituent of ribosome	GO:0005622//GO:0005840	intracellular//ribosome	--	--
Cluster-3698.0	1002	10800230	XP_022164623.1	430	1e-39	uncharacterized protein LOC111029775 [Myzus persicae]	--	--	--	--	--	--	--	--	--	--	--	--	--	--	--	--	--	--	--	--	--	--	--
Cluster-7895.0	497	--	--	--	--	--	XM_015509644.1	XM_015509644	36	2.70508e-07	PREDICTED: Diuraphis noxia uncharacterized LOC107162644 (LOC107162644), mRNA	--	--	--	--	--	--	--	--	--	--	--	--	--	--	--	--	--	--
Cluster-4288.0	1095	10797906	XP_022162025.1	1158	4.2e-124	ubiquitin carboxyl-terminal hydrolase isozyme L3 [Myzus persicae]	NM_001162740.1	AK340802	539	0	Acyrthosiphon pisum ubiquitin C-terminal hydrolase UCHL1-like (LOC100165375), mRNA >dbj|AK340802.1| Acyrthosiphon pisum ACYPI006329 mRNA, clone: 28E21, complete cds, full-insert cDNA sequence based on the ESTs (5'-EST:EX614818, 3'-EST:EX616269)	K05609	UCHL3, YUH1	ubiquitin carboxyl-terminal hydrolase L3	http://www.genome.jp/dbget-bin/www_bget?ko:K05609	Q2TBG8	567	5.2e-57	Ubiquitin carboxyl-terminal hydrolase isozyme L3 OS=Bos taurus GN=UCHL3 PE=2 SV=1	PF01088	Ubiquitin carboxyl-terminal hydrolase, family 1	GO:0006511//GO:0016579//GO:0006508	ubiquitin-dependent protein catabolic process//protein deubiquitination//proteolysis	GO:0004843	ubiquitin-specific protease activity	GO:0005622	intracellular	KOG1415	Ubiquitin C-terminal hydrolase UCHL1
Cluster-3703.0	505	--	--	--	--	--	--	--	--	--	--	--	--	--	--	--	--	--	--	--	--	--	--	--	--	--	--	--	--
Cluster-5206.1902	1002	--	--	--	--	--	--	--	--	--	--	--	--	--	--	--	--	--	--	--	--	--	--	--	--	--	--	--	--
Cluster-5591.0	4462	10797332	XP_022161401.1	1288	1.4e-138	NEDD4 family-interacting protein 1 [Myzus persicae]	XM_001947557.4	XM_001947557	775	0	PREDICTED: Acyrthosiphon pisum NEDD4 family-interacting protein 1 (LOC100166153), mRNA	--	--	--	--	Q91ZP6	244	6.1e-19	NEDD4 family-interacting protein 2 (Fragment) OS=Mus musculus GN=Ndfip2 PE=1 SV=2	PF04410//PF10176	Gar1/Naf1 RNA binding region//Protein of unknown function (DUF2370)	GO:0030001//GO:0007034//GO:0042254//GO:0001522	metal ion transport//vacuolar transport//ribosome biogenesis//pseudouridine synthesis	--	--	--	--	--	--
Cluster-5302.0	538	--	--	--	--	--	--	--	--	--	--	--	--	--	--	--	--	--	--	--	--	--	--	--	--	--	--	--	--
Cluster-7686.0	542	--	--	--	--	--	--	--	--	--	--	--	--	--	--	--	--	--	--	--	--	--	--	--	--	--	--	--	--
Cluster-5206.3890	1525	2474697	XP_001944553.2	1680	1.7e-184	PREDICTED: sorbitol dehydrogenase [Acyrthosiphon pisum]	XM_001944518.4	XM_001944518	827	0	PREDICTED: Acyrthosiphon pisum sorbitol dehydrogenase (LOC100159783), mRNA	K00008	SORD, gutB	L-iditol 2-dehydrogenase	http://www.genome.jp/dbget-bin/www_bget?ko:K00008	Q58D31	943	1.8e-100	Sorbitol dehydrogenase OS=Bos taurus GN=SORD PE=2 SV=3	PF08240//PF02826//PF00107	Alcohol dehydrogenase GroES-like domain//D-isomer specific 2-hydroxyacid dehydrogenase, NAD binding domain//Zinc-binding dehydrogenase	GO:0055114	oxidation-reduction process	GO:0051287	NAD binding	--	--	KOG0024	Sorbitol dehydrogenase
Cluster-526.0	508	--	--	--	--	--	--	--	--	--	--	--	--	--	--	--	--	--	--	--	--	--	--	--	--	--	--	--	--
Cluster-6971.0	452	--	--	--	--	--	--	--	--	--	--	--	--	--	--	--	--	--	--	--	--	--	--	--	--	--	--	--	--
Cluster-6096.1	426	--	--	--	--	--	EU525887.1	EU525887	69	1.03582e-25	Carex macrocephala clone CM13-3 microsatellite sequence	--	--	--	--	--	--	--	--	PF05818	Enterobacterial TraT complement resistance protein	GO:0046999	regulation of conjugation	--	--	GO:0019867	outer membrane	--	--
Cluster-5206.1437	3265	10802319	XP_022166931.1	728	9.1e-74	fork head domain-containing protein crocodile-like [Myzus persicae]	XM_003245344.3	XM_003245344	1712	0	PREDICTED: Acyrthosiphon pisum fork head domain-containing protein crocodile-like (LOC100569272), mRNA	K08035	FOXA2, HNF3B	forkhead box protein A2, hepatocyte nuclear factor 3-beta	http://www.genome.jp/dbget-bin/www_bget?ko:K08035	Q17241	592	2e-59	Silk gland factor 1 OS=Bombyx mori GN=SGF1 PE=2 SV=1	PF00335//PF08430//PF10541//PF04911//PF00250//PF05478	Tetraspanin family//Forkhead N-terminal region//Nuclear envelope localisation domain//ATP synthase j chain//Forkhead domain//Prominin	GO:0015986//GO:0006355//GO:0015992	ATP synthesis coupled proton transport//regulation of transcription, DNA-templated//proton transport	GO:0019904//GO:0008134//GO:0003700//GO:0015078//GO:0043565	protein domain specific binding//transcription factor binding//transcription factor activity, sequence-specific DNA binding//hydrogen ion transmembrane transporter activity//sequence-specific DNA binding	GO:0045263//GO:0005667//GO:0016021	proton-transporting ATP synthase complex, coupling factor F(o)//transcription factor complex//integral component of membrane	KOG3563	Forkhead/HNF-3-related transcription factor
Cluster-6704.0	474	10809455	XP_022174802.1	821	2.2e-85	nucleoporin NUP188 homolog [Myzus persicae]	XM_003242880.3	XM_003242880	393	0	PREDICTED: Acyrthosiphon pisum nucleoporin NUP188 homolog (LOC100569146), mRNA	--	--	--	--	--	--	--	--	--	--	--	--	--	--	--	--	--	--
Cluster-5206.2361	2464	10802740	XP_022167401.1	604	1.6e-59	BAG family molecular chaperone regulator 2 [Myzus persicae]	AK341665.1	AK341665	476	0	Acyrthosiphon pisum ACYPI003868 mRNA, clone: 95A7, complete cds, full-insert cDNA sequence based on the ESTs (5'-EST:EX626218, 3'-EST:EX628220)	K09556	BAG2	BCL2-associated athanogene 2	http://www.genome.jp/dbget-bin/www_bget?ko:K09556	O95816	198	7.2e-14	BAG family molecular chaperone regulator 2 OS=Homo sapiens GN=BAG2 PE=1 SV=1	PF05413//PF05531//PF07464	Putative closterovirus papain-like endopeptidase//Nucleopolyhedrovirus P10 protein//Apolipophorin-III precursor (apoLp-III)	GO:0006869//GO:0019079//GO:0006144	lipid transport//viral genome replication//purine nucleobase metabolic process	GO:0005524//GO:0008289//GO:0003968//GO:0003723	ATP binding//lipid binding//RNA-directed RNA polymerase activity//RNA binding	GO:0005576//GO:0031379//GO:0019028	extracellular region//RNA-directed RNA polymerase complex//viral capsid	KOG3633	BAG family molecular chaperone regulator 2
Cluster-5206.1071	1889	10812601	XP_022178256.1	992	1.3e-104	neurocalcin homolog [Myzus persicae]	XM_015524725.1	XM_015524725	1109	0	PREDICTED: Diuraphis noxia neurocalcin homolog (LOC107173955), transcript variant X5, mRNA	--	--	--	--	P42325	938	8.6e-100	Neurocalcin homolog OS=Drosophila melanogaster GN=Nca PE=1 SV=2	PF00036//PF00737//PF12763//PF13499//PF13202//PF13405//PF10591//PF13833	EF hand//Photosystem II 10 kDa phosphoprotein//Cytoskeletal-regulatory complex EF hand//EF-hand domain pair//EF hand//EF-hand domain//Secreted protein acidic and rich in cysteine Ca binding region//EF-hand domain pair	GO:0015979//GO:0007165//GO:0050821	photosynthesis//signal transduction//protein stabilization	GO:0005515//GO:0042301//GO:0005509	protein binding//phosphate ion binding//calcium ion binding	GO:0009523//GO:0016020//GO:0005578	photosystem II//membrane//proteinaceous extracellular matrix	KOG0044	Ca2+ sensor (EF-Hand superfamily)
Cluster-5206.1388	9294	10800750	XP_022165196.1	4396	0	ubiquitin carboxyl-terminal hydrolase 20-like [Myzus persicae]	XM_016800423.1	XM_016800423	2173	0	PREDICTED: Acyrthosiphon pisum ubiquitin carboxyl-terminal hydrolase 20 (LOC100166485), transcript variant X3, mRNA	K11848	USP20_33	ubiquitin carboxyl-terminal hydrolase 20/33	http://www.genome.jp/dbget-bin/www_bget?ko:K11848	Q5REG5	1142	9.4e-123	Ubiquitin carboxyl-terminal hydrolase 33 OS=Pongo abelii GN=USP33 PE=2 SV=1	PF00400//PF00910//PF03193//PF04851//PF06337//PF13304//PF00004//PF00443//PF08654//PF15957//PF00931//PF01637//PF01695//PF07728//PF02367//PF00005	WD domain, G-beta repeat//RNA helicase//Protein of unknown function, DUF258//Type III restriction enzyme, res subunit//DUSP domain//AAA domain, putative AbiEii toxin, Type IV TA system//ATPase family associated with various cellular activities (AAA)//Ubiquitin carboxyl-terminal hydrolase//DASH complex subunit Dad2//Commissureless//NB-ARC domain//Archaeal ATPase//IstB-like ATP binding protein//AAA…	GO:0007411//GO:0006508//GO:0002949//GO:0016579//GO:0007067	axon guidance//proteolysis//tRNA threonylcarbamoyladenosine modification//protein deubiquitination//mitotic nuclear division	GO:0016887//GO:0003724//GO:0004843//GO:0005524//GO:0005525//GO:0003677//GO:0005515//GO:0016787//GO:0003924//GO:0043531//GO:0003723//GO:0036459	ATPase activity//RNA helicase activity//ubiquitin-specific protease activity//ATP binding//GTP binding//DNA binding//protein binding//hydrolase activity//GTPase activity//ADP binding//RNA binding//ubiquitinyl hydrolase activity	GO:0072686//GO:0042729	mitotic spindle//DASH complex	KOG1870	Ubiquitin C-terminal hydrolase
Cluster-6295.0	1851	1594572	BAH71133.1	1392	5.2e-151	ACYPI001994 [Acyrthosiphon pisum]	NM_001293506.1	NM_001293506	705	0	Acyrthosiphon pisum ATP synthase mitochondrial F1 complex assembly factor 2 (LOC100160716), mRNA	K07556	ATPeAF2, ATPAF2, ATP12	ATP synthase mitochondrial F1 complex assembly factor 2	http://www.genome.jp/dbget-bin/www_bget?ko:K07556	Q1LZ96	390	3e-36	ATP synthase mitochondrial F1 complex assembly factor 2 OS=Bos taurus GN=ATPAF2 PE=2 SV=1	PF07542	ATP12 chaperone protein	GO:0043461	proton-transporting ATP synthase complex assembly	--	--	--	--	KOG3015	F1-ATP synthase assembly protein
Cluster-2272.0	600	--	--	--	--	--	--	--	--	--	--	--	--	--	--	--	--	--	--	--	--	--	--	--	--	--	--	--	--
Cluster-5206.2363	2643	10805723	XP_022170690.1	1442	1.2e-156	carbonic anhydrase 2-like [Myzus persicae]	XM_001945697.4	XM_001945697	777	0	PREDICTED: Acyrthosiphon pisum carbonic anhydrase 2 (LOC100165346), mRNA	K01672	CA	carbonic anhydrase	http://www.genome.jp/dbget-bin/www_bget?ko:K01672	Q865C0	395	1.1e-36	Carbonic anhydrase 6 OS=Canis familiaris GN=CA6 PE=2 SV=1	--	--	--	--	--	--	--	--	--	--
Cluster-7018.0	494	--	--	--	--	--	--	--	--	--	--	--	--	--	--	--	--	--	--	--	--	--	--	--	--	--	--	--	--
Cluster-6522.0	692	1168326	XP_001944439.1	600	1.3e-59	PREDICTED: synaptic vesicle glycoprotein 2B [Acyrthosiphon pisum]	XM_001944404.4	XM_001944404	455	0	PREDICTED: Acyrthosiphon pisum synaptic vesicle glycoprotein 2B (LOC100161342), mRNA	--	--	--	--	Q17QN9	128	2.7e-06	Solute carrier family 22 member 16 OS=Bos taurus GN=SLC22A16 PE=2 SV=2	PF00083//PF07690	Sugar (and other) transporter//Major Facilitator Superfamily	GO:0055085	transmembrane transport	GO:0022857	transmembrane transporter activity	GO:0016021	integral component of membrane	--	--
Cluster-439.0	3747	7701272	XP_015374172.1	5998	0	PREDICTED: DNA-directed RNA polymerase II subunit RPB2 [Diuraphis noxia]	XM_008185197.2	XM_008185197	3065	0	PREDICTED: Acyrthosiphon pisum DNA-directed RNA polymerase II subunit RPB2-like (LOC100168370), mRNA	K03010	RPB2, POLR2B	DNA-directed RNA polymerase II subunit RPB2	http://www.genome.jp/dbget-bin/www_bget?ko:K03010	P08266	5595	0	DNA-directed RNA polymerase II subunit RPB2 OS=Drosophila melanogaster GN=RpII140 PE=2 SV=2	PF04561//PF00562//PF04565//PF07167//PF04567//PF04563//PF04566//PF04560	RNA polymerase Rpb2, domain 2//RNA polymerase Rpb2, domain 6//RNA polymerase Rpb2, domain 3//Poly-beta-hydroxybutyrate polymerase (PhaC) N-terminus//RNA polymerase Rpb2, domain 5//RNA polymerase beta subunit//RNA polymerase Rpb2, domain 4//RNA polymerase Rpb2, domain 7	GO:0042619//GO:0006206//GO:0006144//GO:0006351	poly-hydroxybutyrate biosynthetic process//pyrimidine nucleobase metabolic process//purine nucleobase metabolic process//transcription, DNA-templated	GO:0003899//GO:0003677	DNA-directed RNA polymerase activity//DNA binding	GO:0005730	nucleolus	KOG0214	RNA polymerase II, second largest subunit
Cluster-4354.0	459	--	--	--	--	--	NM_001163198.1	NM_001163198	84	5.15152e-34	Acyrthosiphon pisum uncharacterized LOC100162984 (LOC100162984), mRNA	--	--	--	--	--	--	--	--	--	--	--	--	--	--	--	--	--	--
Cluster-6096.0	1948	8347891	XP_016660132.1	867	4.1e-90	PREDICTED: uncharacterized protein LOC100163038 isoform X2 [Acyrthosiphon pisum]	XM_016804643.1	XM_016804643	717	0	PREDICTED: Acyrthosiphon pisum uncharacterized LOC100163038 (LOC100163038), transcript variant X2, mRNA	--	--	--	--	Q68F99	216	4.7e-16	SH3 and cysteine-rich domain-containing protein 3 OS=Xenopus tropicalis GN=stac3 PE=2 SV=1	PF14604//PF00018	Variant SH3 domain//SH3 domain	--	--	GO:0005515	protein binding	--	--	--	--
Cluster-1319.0	3579	10801858	XP_022166422.1	4946	0	ATP-dependent RNA helicase DHX36-like [Myzus persicae]	XM_001947732.4	XM_001947732	2544	0	PREDICTED: Acyrthosiphon pisum ATP-dependent RNA helicase DHX36 (LOC100164920), mRNA	K14442	DHX36, RHAU	ATP-dependent RNA helicase DHX36	http://www.genome.jp/dbget-bin/www_bget?ko:K14442	Q8VHK9	1749	1.5e-193	ATP-dependent RNA helicase DHX36 OS=Mus musculus GN=Dhx36 PE=1 SV=2	PF00452//PF00270//PF04408//PF04851//PF00437	Apoptosis regulator proteins, Bcl-2 family//DEAD/DEAH box helicase//Helicase associated domain (HA2)//Type III restriction enzyme, res subunit//Type II/IV secretion system protein	GO:0042981//GO:0006810	regulation of apoptotic process//transport	GO:0003676//GO:0016787//GO:0005524//GO:0004386//GO:0003677	nucleic acid binding//hydrolase activity//ATP binding//helicase activity//DNA binding	--	--	KOG0920	ATP-dependent RNA helicase A
Cluster-6096.2	2143	4415208	XP_008183422.1	1234	1.3e-132	PREDICTED: uncharacterized protein LOC100163038 isoform X9 [Acyrthosiphon pisum]	XM_008185200.2	XM_008185200	723	0	PREDICTED: Acyrthosiphon pisum uncharacterized LOC100163038 (LOC100163038), transcript variant X9, mRNA	--	--	--	--	Q5PU49	157	3.6e-09	Protein kinase C delta type OS=Canis familiaris GN=PRKCD PE=2 SV=1	PF07649//PF00628//PF00130	C1-like domain//PHD-finger//Phorbol esters/diacylglycerol binding domain (C1 domain)	GO:0055114//GO:0035556	oxidation-reduction process//intracellular signal transduction	GO:0005515//GO:0047134	protein binding//protein-disulfide reductase activity	--	--	--	--
Cluster-6830.1	544	10794511	XP_022175923.1	408	1.9e-37	uncharacterized protein LOC111037573 [Myzus persicae]	XM_015524648.1	XM_015524648	197	9.43544e-97	PREDICTED: Diuraphis noxia uncharacterized LOC107173910 (LOC107173910), mRNA	--	--	--	--	--	--	--	--	--	--	--	--	--	--	--	--	--	--
Cluster-8622.2	570	--	--	--	--	--	XM_016807583.1	XM_016807583	62	1.10266e-21	PREDICTED: Acyrthosiphon pisum cGMP-specific 3',5'-cyclic phosphodiesterase (LOC100165174), transcript variant X7, mRNA	--	--	--	--	--	--	--	--	--	--	--	--	--	--	--	--	--	--
Cluster-7258.0	517	--	--	--	--	--	--	--	--	--	--	--	--	--	--	--	--	--	--	--	--	--	--	--	--	--	--	--	--
Cluster-8938.0	382	--	--	--	--	--	--	--	--	--	--	--	--	--	--	--	--	--	--	--	--	--	--	--	--	--	--	--	--
Cluster-6048.0	2271	8333327	XP_016656098.1	2097	1.1e-232	PREDICTED: major facilitator superfamily domain-containing protein 1 [Acyrthosiphon pisum]	XM_003241251.3	XM_003241251	1268	0	PREDICTED: Acyrthosiphon pisum major facilitator superfamily domain-containing protein 1 (LOC100158858), transcript variant X1, mRNA	--	--	--	--	Q32LQ6	1125	2.1e-121	Major facilitator superfamily domain-containing protein 1 OS=Danio rerio GN=mfsd1 PE=2 SV=1	PF07690//PF00083//PF03137	Major Facilitator Superfamily//Sugar (and other) transporter//Organic Anion Transporter Polypeptide (OATP) family	GO:0006810//GO:0055085	transport//transmembrane transport	GO:0005215//GO:0022857	transporter activity//transmembrane transporter activity	GO:0016021//GO:0016020	integral component of membrane//membrane	KOG4686	Predicted sugar transporter
Cluster-7606.0	1825	4413984	XP_008181414.1	2027	1.2e-224	PREDICTED: aminoacylase-1-like isoform X1 [Acyrthosiphon pisum]	XM_008183192.2	XM_008183192	983	0	PREDICTED: Acyrthosiphon pisum aminoacylase-1-like (LOC100169089), transcript variant X1, mRNA	K14677	ACY1	aminoacylase	http://www.genome.jp/dbget-bin/www_bget?ko:K14677	P37111	1081	2.2e-116	Aminoacylase-1 OS=Sus scrofa GN=ACY1 PE=1 SV=2	PF01546	Peptidase family M20/M25/M40	GO:0008152	metabolic process	GO:0016787	hydrolase activity	--	--	KOG2275	Aminoacylase ACY1 and related metalloexopeptidases
Cluster-5081.1	2373	2477579	XP_001943365.2	3298	0	PREDICTED: nuclear pore membrane glycoprotein 210 [Acyrthosiphon pisum]	XM_001943330.4	XM_001943330	1602	0	PREDICTED: Acyrthosiphon pisum nuclear pore membrane glycoprotein 210 (LOC100167685), mRNA	K14314	NUP210, GP210	nuclear pore complex protein Nup210	http://www.genome.jp/dbget-bin/www_bget?ko:K14314	Q8TEM1	704	1.5e-72	Nuclear pore membrane glycoprotein 210 OS=Homo sapiens GN=NUP210 PE=1 SV=3	--	--	--	--	--	--	--	--	KOG1833	Nuclear pore complex, gp210 component
Cluster-5081.0	556	10794414	XP_022174790.1	873	2.4e-91	nuclear pore membrane glycoprotein 210 [Myzus persicae]	XM_001943330.4	XM_001943330	404	0	PREDICTED: Acyrthosiphon pisum nuclear pore membrane glycoprotein 210 (LOC100167685), mRNA	--	--	--	--	Q9QY81	131	9.6e-07	Nuclear pore membrane glycoprotein 210 OS=Mus musculus GN=Nup210 PE=1 SV=2	PF07548	Chlamydia polymorphic membrane protein middle domain	--	--	--	--	GO:0019867	outer membrane	--	--
Cluster-4787.0	301	8347457	XP_016660005.1	484	1.6e-46	PREDICTED: Down syndrome cell adhesion molecule-like protein Dscam2 isoform X2 [Acyrthosiphon pisum]	XM_003244617.3	XM_003244617	211	8.18282e-105	PREDICTED: Acyrthosiphon pisum Down syndrome cell adhesion molecule-like protein Dscam2 (LOC100163727), transcript variant X4, mRNA	--	--	--	--	Q9VS29	139	6.1e-08	Down syndrome cell adhesion molecule-like protein Dscam2 OS=Drosophila melanogaster GN=Dscam2 PE=2 SV=3	PF14987//PF16656//PF00041	NADH dehydrogenase 1 alpha subcomplex subunit 3//Purple acid Phosphatase, N-terminal domain//Fibronectin type III domain	GO:0006771//GO:0019497	riboflavin metabolic process//hexachlorocyclohexane metabolic process	GO:0003993//GO:0005515//GO:0046872	acid phosphatase activity//protein binding//metal ion binding	GO:0005743//GO:0005747	mitochondrial inner membrane//mitochondrial respiratory chain complex I	--	--
Cluster-7734.2	635	10794121	XP_022171251.1	1184	2.3e-127	BMP-binding endothelial regulator protein [Myzus persicae]	XM_001942534.4	XM_001942534	479	0	PREDICTED: Acyrthosiphon pisum BMP-binding endothelial regulator protein (LOC100165439), mRNA	--	--	--	--	Q8N8U9	360	3e-33	BMP-binding endothelial regulator protein OS=Homo sapiens GN=BMPER PE=1 SV=3	PF00093	von Willebrand factor type C domain	--	--	GO:0005515	protein binding	--	--	--	--
Cluster-811.0	350	--	--	--	--	--	--	--	--	--	--	--	--	--	--	--	--	--	--	--	--	--	--	--	--	--	--	--	--
Cluster-5206.2936	385	--	--	--	--	--	--	--	--	--	--	--	--	--	--	--	--	--	--	--	--	--	--	--	--	--	--	--	--
Cluster-7539.0	346	5885786	KMQ89652.1	251	2e-19	putative zinc finger protein 862 [Lasius niger]	--	--	--	--	--	--	--	--	--	--	--	--	--	PF05699	hAT family C-terminal dimerisation region	--	--	GO:0046983	protein dimerization activity	--	--	--	--
Cluster-5206.1697	1773	1645470	XP_002435918.1	378	1.9e-33	hypothetical protein IscW_ISCW024385 [Ixodes scapularis]	CP011319.1	CP011319	1719	0	Janthinobacterium sp. 1_2014MBL_MicDiv, complete genome	--	--	--	--	--	--	--	--	--	--	--	--	--	--	--	--	--	--
Cluster-8620.2	6499	10793320	XP_022162027.1	3206	0	neuron navigator 2 isoform X1 [Myzus persicae]	XM_016800420.1	XM_016800420	1954	0	PREDICTED: Acyrthosiphon pisum protein sickie (LOC100169531), transcript variant X6, mRNA	K19483	NAV2	neuron navigator 2	http://www.genome.jp/dbget-bin/www_bget?ko:K19483	Q80TN7	1327	2.3e-144	Neuron navigator 3 OS=Mus musculus GN=Nav3 PE=1 SV=2	PF00005//PF13639//PF15898//PF00769//PF00437//PF07728//PF01695//PF00170//PF15460//PF06156//PF09726//PF02183//PF02562//PF00004//PF03193//PF00628//PF00910//PF06005	ABC transporter//Ring finger domain//cGMP-dependent protein kinase interacting domain//Ezrin/radixin/moesin family//Type II/IV secretion system protein//AAA domain (dynein-related subfamily)//IstB-like ATP binding protein//bZIP transcription factor//Something about silencing, SAS, complex subunit 4//Protein of unknown function (DUF972)//Transmembrane protein//Homeobox associated leucine zipper//P…	GO:0016573//GO:0006810//GO:0000917//GO:0043093//GO:0006355//GO:0006260	histone acetylation//transport//barrier septum assembly//FtsZ-dependent cytokinesis//regulation of transcription, DNA-templated//DNA replication	GO:0003723//GO:0043565//GO:0008092//GO:0003924//GO:0005515//GO:0019901//GO:0005525//GO:0005524//GO:0003700//GO:0003724//GO:0016887//GO:0008270	RNA binding//sequence-specific DNA binding//cytoskeletal protein binding//GTPase activity//protein binding//protein kinase binding//GTP binding//ATP binding//transcription factor activity, sequence-specific DNA binding//RNA helicase activity//ATPase activity//zinc ion binding	GO:0005737//GO:0005667//GO:0019898//GO:0016021	cytoplasm//transcription factor complex//extrinsic component of membrane//integral component of membrane	--	--
Cluster-8620.1	556	--	--	--	--	--	--	--	--	--	--	--	--	--	--	--	--	--	--	--	--	--	--	--	--	--	--	--	--
Cluster-8192.0	607	10797238	XP_022161297.1	1081	2e-115	protein eva-1 homolog C isoform X1 [Myzus persicae]	XM_008185164.2	XM_008185164	487	0	PREDICTED: Acyrthosiphon pisum protein eva-1 homolog C (LOC100167969), transcript variant X2, mRNA	--	--	--	--	P58659	276	1.6e-23	Protein eva-1 homolog C OS=Mus musculus GN=Eva1c PE=2 SV=2	PF02140	Galactose binding lectin domain	--	--	GO:0030246	carbohydrate binding	--	--	--	--
Cluster-2255.0	437	--	--	--	--	--	--	--	--	--	--	--	--	--	--	--	--	--	--	--	--	--	--	--	--	--	--	--	--
Cluster-5446.1	1246	7697787	XP_015370267.1	1389	7.8e-151	PREDICTED: protein PF14_0175-like [Diuraphis noxia]	XM_015514781.1	XM_015514781	809	0	PREDICTED: Diuraphis noxia protein PF14_0175-like (LOC107166210), mRNA	--	--	--	--	--	--	--	--	--	--	--	--	--	--	--	--	--	--
Cluster-6532.0	585	--	--	--	--	--	--	--	--	--	--	--	--	--	--	--	--	--	--	--	--	--	--	--	--	--	--	--	--
Cluster-405.0	1785	10812345	XP_022177987.1	1950	9.9e-216	short-chain specific acyl-CoA dehydrogenase, mitochondrial [Myzus persicae]	XM_008189709.2	XM_008189709	951	0	PREDICTED: Acyrthosiphon pisum short-chain specific acyl-CoA dehydrogenase, mitochondrial (LOC100168685), mRNA	K00248	ACADS, bcd	butyryl-CoA dehydrogenase	http://www.genome.jp/dbget-bin/www_bget?ko:K00248	P15651	1424	3.6e-156	Short-chain specific acyl-CoA dehydrogenase, mitochondrial OS=Rattus norvegicus GN=Acads PE=1 SV=2	PF02771//PF00441//PF02770	Acyl-CoA dehydrogenase, N-terminal domain//Acyl-CoA dehydrogenase, C-terminal domain//Acyl-CoA dehydrogenase, middle domain	GO:0008152//GO:0006118//GO:0055114	metabolic process//obsolete electron transport//oxidation-reduction process	GO:0003995//GO:0016627//GO:0050660	acyl-CoA dehydrogenase activity//oxidoreductase activity, acting on the CH-CH group of donors//flavin adenine dinucleotide binding	--	--	KOG0141	Isovaleryl-CoA dehydrogenase
Cluster-7159.0	601	7691666	XP_015363483.1	820	3.6e-85	PREDICTED: uncharacterized protein LOC107161552 [Diuraphis noxia]	XM_015507997.1	XM_015507997	351	0	PREDICTED: Diuraphis noxia uncharacterized LOC107161552 (LOC107161552), transcript variant X2, mRNA	--	--	--	--	--	--	--	--	--	--	--	--	--	--	--	--	--	--
Cluster-5206.3910	2243	10805006	XP_022169895.1	2725	1.7e-305	copine-8-like isoform X1 [Myzus persicae]	XM_008187626.2	XM_008187626	1380	0	PREDICTED: Acyrthosiphon pisum copine-5 (LOC100165286), transcript variant X1, mRNA	--	--	--	--	Q9HCH3	1280	2.3e-139	Copine-5 OS=Homo sapiens GN=CPNE5 PE=1 SV=2	PF00168	C2 domain	--	--	GO:0005515	protein binding	--	--	KOG1327	Copine
Cluster-5206.3911	695	11157138	PCG76200.1	459	3e-43	hypothetical protein B5V51_10120, partial [Heliothis virescens]	--	--	--	--	--	--	--	--	--	--	--	--	--	--	--	--	--	--	--	--	--	--	--
Cluster-5206.3912	685	11157138	PCG76200.1	191	3.5e-12	hypothetical protein B5V51_10120, partial [Heliothis virescens]	--	--	--	--	--	--	--	--	--	--	--	--	--	PF12297	Ellis van Creveld protein 2 like protein	GO:0007224	smoothened signaling pathway	--	--	--	--	--	--
Cluster-5206.3913	542	--	--	--	--	--	XM_015518962.1	XM_015518962	55	8.13619e-18	PREDICTED: Diuraphis noxia heat shock 70 kDa protein-like (LOC107169246), partial mRNA	--	--	--	--	--	--	--	--	--	--	--	--	--	--	--	--	--	--
Cluster-5206.3914	3988	10809037	XP_022174345.1	4663	0	protein wings apart-like isoform X1 [Myzus persicae]	XM_001950020.4	XM_001950020	2672	0	PREDICTED: Acyrthosiphon pisum protein wings apart-like (LOC100162650), transcript variant X1, mRNA	--	--	--	--	Q9W517	1157	7.3e-125	Protein wings apart-like OS=Drosophila melanogaster GN=wapl PE=1 SV=1	--	--	--	--	--	--	--	--	KOG2152	Sister chromatid cohesion protein
Cluster-5206.3915	1893	1167281	XP_001943151.1	2363	1.4e-263	PREDICTED: zinc finger protein 423 homolog [Acyrthosiphon pisum]	XM_001943116.4	XM_001943116	1422	0	PREDICTED: Acyrthosiphon pisum zinc finger protein 423 homolog (LOC100168718), mRNA	--	--	--	--	Q8TC21	232	6.3e-18	Zinc finger protein 596 OS=Homo sapiens GN=ZNF596 PE=2 SV=2	PF00096//PF13912//PF13465	Zinc finger, C2H2 type//C2H2-type zinc finger//Zinc-finger double domain	--	--	GO:0046872	metal ion binding	--	--	--	--
Cluster-5206.3916	1467	10812271	XP_022177906.1	1441	8.6e-157	glyoxalase domain-containing protein 4 [Myzus persicae]	XM_016801586.1	XM_016801586	689	0	PREDICTED: Acyrthosiphon pisum juvenile hormone binding protein (Jhbp), transcript variant X2, mRNA	--	--	--	--	Q9CPV4	843	7e-89	Glyoxalase domain-containing protein 4 OS=Mus musculus GN=Glod4 PE=1 SV=1	--	--	--	--	--	--	--	--	KOG2943	Predicted glyoxalase
Cluster-704.0	591	10815752	XP_022181756.1	711	1.5e-72	mitochondrial inner membrane protease subunit 1 isoform X1 [Myzus persicae]	NM_001293345.1	AK342526	317	2.0203e-163	Acyrthosiphon pisum mitochondrial inner membrane protease subunit 1 (LOC100169238), mRNA >dbj|AK342526.1| Acyrthosiphon pisum ACYPI009876 mRNA, clone: 435O21, complete cds, full-insert cDNA sequence based on the ESTs (5'-EST:FF293005, 3'-EST:FF293396)	K09647	IMP1	mitochondrial inner membrane protease subunit 1	http://www.genome.jp/dbget-bin/www_bget?ko:K09647	Q96LU5	325	3.2e-29	Mitochondrial inner membrane protease subunit 1 OS=Homo sapiens GN=IMMP1L PE=2 SV=1	--	--	--	--	--	--	--	--	KOG0171	Mitochondrial inner membrane protease, subunit IMP1
Cluster-4947.1	833	10802268	XP_022166874.1	950	4.2e-100	transmembrane channel-like protein 7 [Myzus persicae]	XM_016805429.1	XM_016805429	516	0	PREDICTED: Acyrthosiphon pisum transmembrane channel-like protein 7 (LOC100164607), transcript variant X6, mRNA	K21988	TMC	transmembrane channel-like protein	http://www.genome.jp/dbget-bin/www_bget?ko:K21988	Q5M7W4	273	4.9e-23	Transmembrane channel-like protein 5 OS=Rattus norvegicus GN=Tmc5 PE=2 SV=2	PF00001//PF07810	7 transmembrane receptor (rhodopsin family)//TMC domain	GO:0007186	G-protein coupled receptor signaling pathway	GO:0004930	G-protein coupled receptor activity	GO:0016021	integral component of membrane	--	--
Cluster-4947.0	529	8348674	XP_016660916.1	689	4.9e-70	PREDICTED: transmembrane channel-like protein 7 [Acyrthosiphon pisum]	XM_016805429.1	XM_016805429	419	0	PREDICTED: Acyrthosiphon pisum transmembrane channel-like protein 7 (LOC100164607), transcript variant X6, mRNA	--	--	--	--	Q7TQ65	138	1.4e-07	Transmembrane channel-like protein 4 OS=Mus musculus GN=Tmc4 PE=2 SV=2	PF07810	TMC domain	--	--	--	--	GO:0016021	integral component of membrane	--	--
Cluster-3116.0	5218	10804055	XP_022168847.1	4679	0	protein argonaute-2 [Myzus persicae]	XM_015525006.1	XM_015525006	2850	0	PREDICTED: Diuraphis noxia protein argonaute-2 (LOC107174164), transcript variant X3, mRNA	K11593	ELF2C, AGO	eukaryotic translation initiation factor 2C	http://www.genome.jp/dbget-bin/www_bget?ko:K11593	Q9UKV8	3377	0	Protein argonaute-2 OS=Homo sapiens GN=AGO2 PE=1 SV=3	PF02170//PF02171	PAZ domain//Piwi domain	--	--	GO:0003676//GO:0005515	nucleic acid binding//protein binding	--	--	KOG1041	Translation initiation factor 2C (eIF-2C) and related proteins
Cluster-6040.0	1964	1166941	XP_001947773.1	2397	1.6e-267	PREDICTED: inactive pancreatic lipase-related protein 1 [Acyrthosiphon pisum]	XM_001947738.4	XM_001947738	1077	0	PREDICTED: Acyrthosiphon pisum inactive pancreatic lipase-related protein 1 (LOC100167210), mRNA	K14074	PNLIPRP1, PLRP1	pancreatic lipase-related protein 1	http://www.genome.jp/dbget-bin/www_bget?ko:K14074	P54316	528	3.1e-52	Inactive pancreatic lipase-related protein 1 OS=Rattus norvegicus GN=Pnliprp1 PE=2 SV=1	PF01764	Lipase (class 3)	GO:0006629	lipid metabolic process	--	--	--	--	--	--
Cluster-7525.0	834	1595802	BAH72363.1	998	1.1e-105	ACYPI001806 [Acyrthosiphon pisum]	NM_001161970.2	NM_001161970	423	0	Acyrthosiphon pisum RNA-binding protein PNO1-like (LOC100160516), mRNA	K11884	PNO1, DIM2	RNA-binding protein PNO1	http://www.genome.jp/dbget-bin/www_bget?ko:K11884	A7RP64	684	1.1e-70	RNA-binding protein pno1 OS=Nematostella vectensis GN=pno1 PE=3 SV=1	PF00013	KH domain	--	--	GO:0003723	RNA binding	--	--	KOG3273	Predicted RNA-binding protein Pno1p interacting with Nob1p and involved in 26S proteasome assembly
Cluster-5146.2	352	10794589	XP_022176911.1	336	2.8e-29	LOW QUALITY PROTEIN: uncharacterized protein LOC111038208 [Myzus persicae]	--	--	--	--	--	--	--	--	--	--	--	--	--	--	--	--	--	--	--	--	--	--	--
Cluster-5146.1	660	10794589	XP_022176911.1	525	6.3e-51	LOW QUALITY PROTEIN: uncharacterized protein LOC111038208 [Myzus persicae]	--	--	--	--	--	--	--	--	--	--	--	--	--	PF00377//PF01833	Prion/Doppel alpha-helical domain//IPT/TIG domain	GO:0051260	protein homooligomerization	GO:0005515	protein binding	GO:0016020	membrane	--	--
Cluster-188.0	931	8351738	XP_016663973.1	485	3.9e-46	PREDICTED: uncharacterized protein LOC100160487 isoform X1 [Acyrthosiphon pisum]	XM_016808484.1	XM_016808484	262	1.21918e-132	PREDICTED: Acyrthosiphon pisum uncharacterized LOC100160487 (LOC100160487), transcript variant X2, mRNA	K20821	BORCS7	BLOC-1 related complex subunit 7	http://www.genome.jp/dbget-bin/www_bget?ko:K20821	--	--	--	--	PF09177//PF08702	Syntaxin 6, N-terminal//Fibrinogen alpha/beta chain family	GO:0051258//GO:0030168//GO:0048193//GO:0007165	protein polymerization//platelet activation//Golgi vesicle transport//signal transduction	GO:0005102//GO:0030674	receptor binding//protein binding, bridging	GO:0005577//GO:0016020	fibrinogen complex//membrane	--	--
Cluster-8376.0	426	10798889	XP_022163118.1	309	4.6e-26	homeobox protein Hox-A4-like [Myzus persicae]	XM_001946856.4	XM_001946856	214	2.57176e-106	PREDICTED: Acyrthosiphon pisum homeotic protein deformed (LOC100161376), mRNA	--	--	--	--	--	--	--	--	--	--	--	--	--	--	--	--	--	--
Cluster-3030.0	438	--	--	--	--	--	--	--	--	--	--	--	--	--	--	--	--	--	--	PF05476	PET122	GO:0006446//GO:0097034//GO:0006417	regulation of translational initiation//mitochondrial respiratory chain complex IV biogenesis//regulation of translation	GO:0003743	translation initiation factor activity	GO:0005743//GO:0005840	mitochondrial inner membrane//ribosome	--	--
Cluster-24.0	1579	1168406	XP_001942715.1	1875	4.4e-207	PREDICTED: putative E3 ubiquitin-protein ligase UBR7 [Acyrthosiphon pisum]	XM_001942680.4	XM_001942680	934	0	PREDICTED: Acyrthosiphon pisum putative E3 ubiquitin-protein ligase UBR7 (LOC100167990), mRNA	K11979	UBR7	E3 ubiquitin-protein ligase UBR7	http://www.genome.jp/dbget-bin/www_bget?ko:K11979	Q8N806	730	9.5e-76	Putative E3 ubiquitin-protein ligase UBR7 OS=Homo sapiens GN=UBR7 PE=1 SV=2	PF02207//PF07776//PF00628	Putative zinc finger in N-recognin (UBR box)//Zinc-finger associated domain (zf-AD)//PHD-finger	--	--	GO:0005515//GO:0008270	protein binding//zinc ion binding	GO:0005634	nucleus	KOG2752	Uncharacterized conserved protein, contains N-recognin-type Zn-finger
Cluster-2879.0	537	--	--	--	--	--	XM_015521169.1	XM_015521169	209	1.98608e-103	PREDICTED: Diuraphis noxia phosphorylated CTD-interacting factor 1 (LOC107170944), partial mRNA	--	--	--	--	--	--	--	--	--	--	--	--	--	--	--	--	--	--
Cluster-8628.1	2849	10816343	XP_022182420.1	2080	1.3e-230	arrestin red cell [Myzus persicae]	XM_008190475.2	XM_008190475	1384	0	PREDICTED: Acyrthosiphon pisum arrestin red cell (LOC103310972), mRNA	--	--	--	--	Q4R562	1202	3.2e-130	Beta-arrestin-1 OS=Macaca fascicularis GN=ARRB1 PE=2 SV=1	--	--	--	--	--	--	--	--	KOG3865	Arrestin
Cluster-8628.0	1864	2479059	XP_001945935.2	2395	2.6e-267	PREDICTED: UV-stimulated scaffold protein A-like [Acyrthosiphon pisum]	XM_001945900.4	XM_001945900	1185	0	PREDICTED: Acyrthosiphon pisum UV-stimulated scaffold protein A-like (LOC100159530), mRNA	--	--	--	--	E7EXT2	428	1.2e-40	UV-stimulated scaffold protein A OS=Danio rerio GN=uvssa PE=2 SV=2	--	--	--	--	--	--	--	--	KOG2374	Uncharacterized conserved protein
Cluster-3420.0	409	4412773	XP_008179406.1	356	1.5e-31	PREDICTED: uncharacterized protein LOC100571832 isoform X3 [Acyrthosiphon pisum]	--	--	--	--	--	--	--	--	--	--	--	--	--	--	--	--	--	--	--	--	--	--	--
Cluster-5206.3724	627	10798952	XP_022163188.1	425	2.4e-39	signal peptidase complex subunit 1 [Myzus persicae]	NM_001161925.2	NM_001161925	331	3.5486e-171	Acyrthosiphon pisum signal peptidase complex subunit 1 homolog (Spcs1), mRNA	K12946	SPCS1	signal peptidase complex subunit 1	http://www.genome.jp/dbget-bin/www_bget?ko:K12946	Q9D958	211	5.7e-16	Signal peptidase complex subunit 1 OS=Mus musculus GN=Spcs1 PE=2 SV=3	PF06645	Microsomal signal peptidase 12 kDa subunit (SPC12)	GO:0006465	signal peptide processing	GO:0008233	peptidase activity	GO:0005787//GO:0016021	signal peptidase complex//integral component of membrane	KOG4112	Signal peptidase subunit
Cluster-7031.0	2112	7688755	XP_015370144.1	1574	4.7e-172	PREDICTED: uncharacterized protein LOC107166117 [Diuraphis noxia]	XM_015514658.1	XM_015514658	724	0	PREDICTED: Diuraphis noxia uncharacterized LOC107166117 (LOC107166117), mRNA	--	--	--	--	--	--	--	--	--	--	--	--	--	--	--	--	--	--
Cluster-8919.0	1017	7692708	XP_015364645.1	1613	6.7e-177	PREDICTED: protein timeless homolog [Diuraphis noxia]	XM_015509159.1	XM_015509159	789	0	PREDICTED: Diuraphis noxia protein timeless homolog (LOC107162320), mRNA	K03155	TIMELESS	timeless	http://www.genome.jp/dbget-bin/www_bget?ko:K03155	Q9UNS1	699	2.4e-72	Protein timeless homolog OS=Homo sapiens GN=TIMELESS PE=1 SV=2	PF08625	Utp13 specific WD40 associated domain	GO:0006364	rRNA processing	--	--	GO:0032040	small-subunit processome	KOG1974	DNA topoisomerase I-interacting protein
Cluster-2859.0	744	10807871	XP_022173052.1	272	1.5e-21	uncharacterized protein LOC111035662 [Myzus persicae]	--	--	--	--	--	--	--	--	--	--	--	--	--	--	--	--	--	--	--	--	--	--	--
Cluster-7318.0	1702	10805932	XP_022170922.1	2071	8.8e-230	TGF-beta-activated kinase 1 and MAP3K7-binding protein 1-like [Myzus persicae]	XM_001943000.4	XM_001943000	1167	0	PREDICTED: Acyrthosiphon pisum TGF-beta-activated kinase 1 and MAP3K7-binding protein 1 (LOC100164790), transcript variant X1, mRNA	K04403	MAP3K7IP1, TAB1	TAK1-binding protein 1	http://www.genome.jp/dbget-bin/www_bget?ko:K04403	Q15750	590	1.7e-59	TGF-beta-activated kinase 1 and MAP3K7-binding protein 1 OS=Homo sapiens GN=TAB1 PE=1 SV=1	PF00481//PF14955	Protein phosphatase 2C//Mitochondrial ribosome subunit S24	--	--	GO:0003824	catalytic activity	GO:0005739	mitochondrion	KOG0698	Serine/threonine protein phosphatase
Cluster-4624.0	3542	10813832	XP_022179622.1	5529	0	protein draper-like [Myzus persicae]	XM_008189839.2	XM_008189839	2346	0	PREDICTED: Acyrthosiphon pisum multiple epidermal growth factor-like domains protein 10 (LOC100160385), transcript variant X2, mRNA	--	--	--	--	A0JM12	1973	1.6e-219	Multiple epidermal growth factor-like domains protein 10 OS=Xenopus tropicalis GN=megf10 PE=2 SV=1	PF00008//PF01414	EGF-like domain//Delta serrate ligand	GO:0007154	cell communication	GO:0005515	protein binding	GO:0016020	membrane	KOG1218	Proteins containing Ca2+-binding EGF-like domains
Cluster-2751.0	3007	1168531	XP_001947699.1	3908	0	PREDICTED: melanotransferrin [Acyrthosiphon pisum]	XM_015519300.1	XM_015519300	1762	0	PREDICTED: Diuraphis noxia melanotransferrin (LOC107169525), transcript variant X2, mRNA	--	--	--	--	Q9R0R1	993	5.8e-106	Melanotransferrin OS=Mus musculus GN=Mfi2 PE=2 SV=1	PF00001	7 transmembrane receptor (rhodopsin family)	GO:0007186	G-protein coupled receptor signaling pathway	GO:0004930	G-protein coupled receptor activity	GO:0016021	integral component of membrane	--	--
Cluster-5420.0	316	8351741	XP_016663977.1	355	1.5e-31	PREDICTED: C2 domain-containing protein 5 isoform X2 [Acyrthosiphon pisum]	XM_008189911.2	XM_008189911	183	3.17445e-89	PREDICTED: Acyrthosiphon pisum C2 domain-containing protein 5 (LOC100159747), transcript variant X4, mRNA	--	--	--	--	--	--	--	--	--	--	--	--	--	--	--	--	--	--
Cluster-180.0	388	--	--	--	--	--	--	--	--	--	--	--	--	--	--	--	--	--	--	--	--	--	--	--	--	--	--	--	--
Cluster-6915.0	2644	10812381	XP_022178025.1	2574	6.5e-288	uncharacterized protein LOC111039051 [Myzus persicae]	XM_003247683.3	XM_003247683	1557	0	PREDICTED: Acyrthosiphon pisum uncharacterized LOC100575323 (LOC100575323), mRNA	--	--	--	--	--	--	--	--	PF07544	RNA polymerase II transcription mediator complex subunit 9	GO:0006357	regulation of transcription from RNA polymerase II promoter	GO:0001104	RNA polymerase II transcription cofactor activity	GO:0016592	mediator complex	--	--
Cluster-7230.0	1960	10801639	XP_022166185.1	1101	3e-117	ETS-like protein pointed [Myzus persicae]	XM_003246090.3	XM_003246090	1308	0	PREDICTED: Acyrthosiphon pisum ETS-like protein pointed (LOC100568933), mRNA	K02678	ETS1, pnt	C-ets-1	http://www.genome.jp/dbget-bin/www_bget?ko:K02678	P51022	541	9.7e-54	ETS-like protein pointed, isoform P1 OS=Drosophila melanogaster GN=pnt PE=2 SV=1	PF02198//PF05091//PF00178//PF10099	Sterile alpha motif (SAM)/Pointed domain//Eukaryotic translation initiation factor 3 subunit 7 (eIF-3)//Ets-domain//Anti-sigma-K factor rskA	GO:0006446//GO:0006355	regulation of translational initiation//regulation of transcription, DNA-templated	GO:0003700//GO:0003743//GO:0043565	transcription factor activity, sequence-specific DNA binding//translation initiation factor activity//sequence-specific DNA binding	GO:0005886//GO:0005840//GO:0005852//GO:0005737//GO:0005634//GO:0016021//GO:0005667	plasma membrane//ribosome//eukaryotic translation initiation factor 3 complex//cytoplasm//nucleus//integral component of membrane//transcription factor complex	--	--
Cluster-3783.0	2176	2478289	XP_001945100.2	2274	3.2e-253	PREDICTED: probable cytochrome P450 6a14 [Acyrthosiphon pisum]	XM_001945065.4	XM_001945065	959	0	PREDICTED: Acyrthosiphon pisum probable cytochrome P450 6a14 (LOC100161627), mRNA	K14999	CYP6	cytochrome P450 family 6	http://www.genome.jp/dbget-bin/www_bget?ko:K14999	Q9V4U7	880	5.3e-93	Probable cytochrome P450 6a14 OS=Drosophila melanogaster GN=Cyp6a14 PE=3 SV=2	PF00067	Cytochrome P450	GO:0055114	oxidation-reduction process	GO:0005506//GO:0020037//GO:0016705	iron ion binding//heme binding//oxidoreductase activity, acting on paired donors, with incorporation or reduction of molecular oxygen	--	--	--	--
Cluster-1339.0	3747	4417212	XP_008186907.1	4890	0	PREDICTED: arf-GAP with Rho-GAP domain, ANK repeat and PH domain-containing protein 2 [Acyrthosiphon pisum]	XM_008188685.2	XM_008188685	2560	0	PREDICTED: Acyrthosiphon pisum arf-GAP with Rho-GAP domain, ANK repeat and PH domain-containing protein 2 (LOC100165815), mRNA	--	--	--	--	Q8BZ05	459	6e-44	Arf-GAP with Rho-GAP domain, ANK repeat and PH domain-containing protein 2 OS=Mus musculus GN=Arap2 PE=1 SV=2	PF00620	RhoGAP domain	GO:0007165	signal transduction	--	--	--	--	KOG1117	Rho- and Arf-GTPase activating protein ARAP3
Cluster-3132.0	3253	4412972	XP_008179772.1	4006	0	PREDICTED: LOW QUALITY PROTEIN: aminopeptidase N [Acyrthosiphon pisum]	JN135243.1	JN135243	1612	0	Aphis glycines aminopeptidase N 2 mRNA, partial cds	K11141	ENPEP, CD249	glutamyl aminopeptidase	http://www.genome.jp/dbget-bin/www_bget?ko:K11141	O57579	1043	9.9e-112	Aminopeptidase N OS=Gallus gallus GN=ANPEP PE=1 SV=1	PF01433	Peptidase family M1	--	--	GO:0008237//GO:0008270	metallopeptidase activity//zinc ion binding	--	--	--	--
Cluster-7545.0	1790	7699787	XP_015372498.1	745	5.3e-76	PREDICTED: mitochondrial dicarboxylate carrier-like [Diuraphis noxia]	XM_001949445.4	XM_001949445	441	0	PREDICTED: Acyrthosiphon pisum mitochondrial dicarboxylate carrier (LOC100167662), mRNA	--	--	--	--	Q9UBX3	451	2.4e-43	Mitochondrial dicarboxylate carrier OS=Homo sapiens GN=SLC25A10 PE=1 SV=2	--	--	--	--	--	--	--	--	KOG0759	Mitochondrial oxoglutarate/malate carrier proteins
Cluster-5382.0	1869	7692327	XP_015364223.1	1952	6.1e-216	PREDICTED: sodium..bile acid cotransporter-like [Diuraphis noxia]	XM_001948657.4	XM_001948657	1024	0	PREDICTED: Acyrthosiphon pisum ileal sodium/bile acid cotransporter-like (LOC100166718), mRNA	K14343	SLC10A3_5	solute carrier family 10 (sodium/bile acid cotransporter), member 3/5	http://www.genome.jp/dbget-bin/www_bget?ko:K14343	P09131	328	4.6e-29	P3 protein OS=Homo sapiens GN=SLC10A3 PE=2 SV=1	PF15957//PF01758	Commissureless//Sodium Bile acid symporter family	GO:0007411	axon guidance	--	--	GO:0016020	membrane	KOG2718	Na+-bile acid cotransporter
Cluster-8215.0	5535	10805858	XP_022170840.1	7959	0	neuroblastoma-amplified sequence-like [Myzus persicae]	XM_015511647.1	XM_015511647	3675	0	PREDICTED: Diuraphis noxia neuroblastoma-amplified sequence-like (LOC107163988), transcript variant X1, mRNA	--	--	--	--	Q5TYW4	709	9.1e-73	Neuroblastoma-amplified sequence OS=Danio rerio GN=nbas PE=2 SV=1	PF02295	Adenosine deaminase z-alpha domain	GO:0006807	nitrogen compound metabolic process	GO:0003723//GO:0003726	RNA binding//double-stranded RNA adenosine deaminase activity	--	--	--	--
Cluster-5479.0	2987	7690250	XP_015379370.1	1531	6.4e-167	PREDICTED: protein lin-54 homolog [Diuraphis noxia]	XM_001950621.4	XM_001950621	1809	0	PREDICTED: Acyrthosiphon pisum protein lin-54 homolog (LOC100160595), mRNA	K21776	LIN54	protein lin-54	http://www.genome.jp/dbget-bin/www_bget?ko:K21776	Q0IHV2	535	7.3e-53	Protein lin-54 homolog OS=Xenopus tropicalis GN=lin54 PE=2 SV=1	--	--	--	--	--	--	--	--	KOG1171	Metallothionein-like protein
Cluster-6679.2	3562	7704961	XP_015378351.1	2025	4e-224	PREDICTED: uncharacterized protein LOC107172574 [Diuraphis noxia]	--	--	--	--	--	--	--	--	--	--	--	--	--	PF13912	C2H2-type zinc finger	--	--	GO:0046872	metal ion binding	--	--	--	--
Cluster-5206.909	2665	2476312	XP_003244101.1	3221	0	PREDICTED: pyridoxal-dependent decarboxylase domain-containing protein 1 [Acyrthosiphon pisum]	XM_003244053.3	XM_003244053	1635	0	PREDICTED: Acyrthosiphon pisum pyridoxal-dependent decarboxylase domain-containing protein 1 (LOC100165251), mRNA	--	--	--	--	Q99K01	702	2.8e-72	Pyridoxal-dependent decarboxylase domain-containing protein 1 OS=Mus musculus GN=Pdxdc1 PE=1 SV=2	PF00282	Pyridoxal-dependent decarboxylase conserved domain	GO:0019752	carboxylic acid metabolic process	GO:0030170//GO:0016831	pyridoxal phosphate binding//carboxy-lyase activity	--	--	KOG0630	Predicted pyridoxal-dependent decarboxylase
Cluster-5206.908	2268	10796454	XP_022160428.1	154	2.3e-07	uncharacterized protein LOC111026620 [Myzus persicae]	--	--	--	--	--	--	--	--	--	--	--	--	--	PF02653	Branched-chain amino acid transport system / permease component	GO:0006810	transport	GO:0005215	transporter activity	GO:0016020	membrane	--	--
Cluster-5206.907	5216	5882915	KMQ86781.1	1854	3.9e-204	integrase core domain protein [Lasius niger]	XM_015518151.1	XM_015518151	251	9.17495e-126	PREDICTED: Diuraphis noxia uncharacterized LOC107168666 (LOC107168666), mRNA	--	--	--	--	P10978	1672	1.8e-184	Retrovirus-related Pol polyprotein from transposon TNT 1-94 OS=Nicotiana tabacum PE=2 SV=1	PF00665//PF00098//PF01789//PF15127//PF13683	Integrase core domain//Zinc knuckle//PsbP//Small membrane A-kinase anchor protein//Integrase core domain	GO:0015074//GO:0015979	DNA integration//photosynthesis	GO:0005509//GO:0034237//GO:0008270//GO:0003676	calcium ion binding//protein kinase A regulatory subunit binding//zinc ion binding//nucleic acid binding	GO:0019898//GO:0009654//GO:0009523	extrinsic component of membrane//photosystem II oxygen evolving complex//photosystem II	--	--
Cluster-5206.906	376	--	--	--	--	--	--	--	--	--	--	--	--	--	--	--	--	--	--	--	--	--	--	--	--	--	--	--	--
Cluster-5206.905	863	--	--	--	--	--	XM_001949106.4	XM_001949106	74	3.63974e-28	PREDICTED: Acyrthosiphon pisum sterile alpha and TIR motif-containing protein 1-like (LOC100159450), mRNA	--	--	--	--	--	--	--	--	--	--	--	--	--	--	--	--	--	--
Cluster-5206.904	5107	10799312	XP_022163597.1	3581	0	H..+....Cl..-.. exchange transporter 4 isoform X2 [Myzus persicae]	XM_008191855.2	XM_008191855	2113	0	PREDICTED: Acyrthosiphon pisum H(+)/Cl(-) exchange transporter 4 (LOC100164128), transcript variant X2, mRNA	K05012	CLCN3_4_5	chloride channel 3/4/5	http://www.genome.jp/dbget-bin/www_bget?ko:K05012	P51791	2215	2e-247	H(+)/Cl(-) exchange transporter 3 OS=Mus musculus GN=Clcn3 PE=1 SV=2	PF00654	Voltage gated chloride channel	GO:0055085//GO:0006821	transmembrane transport//chloride transport	GO:0005247	voltage-gated chloride channel activity	GO:0016020	membrane	KOG0475	Cl- channel CLC-3 and related proteins (CLC superfamily)
Cluster-5206.903	1834	10813705	XP_022179481.1	373	7.4e-33	uncharacterized protein LOC111040068 [Myzus persicae]	--	--	--	--	--	--	--	--	--	--	--	--	--	--	--	--	--	--	--	--	--	--	--
Cluster-5206.902	2899	8343996	XP_016659164.1	485	1.2e-45	PREDICTED: uncharacterized protein LOC103309162 [Acyrthosiphon pisum]	XM_015510151.1	XM_015510151	59	2.73857e-19	PREDICTED: Diuraphis noxia transmembrane protein 120 homolog (LOC107162955), mRNA	--	--	--	--	--	--	--	--	PF05699	hAT family C-terminal dimerisation region	--	--	GO:0046983	protein dimerization activity	--	--	--	--
Cluster-5206.901	7448	10794957	XP_022181425.1	2439	8.2e-272	putative RNA exonuclease pqe-1 isoform X1 [Myzus persicae]	XM_003245622.3	XM_003245622	2711	0	PREDICTED: Acyrthosiphon pisum protein piccolo (LOC100168845), transcript variant X1, mRNA	--	--	--	--	Q8CGN4	402	4.8e-37	BCL-6 corepressor OS=Mus musculus GN=Bcor PE=1 SV=2	PF01175//PF00023//PF13606	Urocanase//Ankyrin repeat//Ankyrin repeat	GO:0006547	histidine metabolic process	GO:0005515//GO:0016153	protein binding//urocanate hydratase activity	--	--	KOG4177	Ankyrin
Cluster-1421.0	1378	--	--	--	--	--	AK342405.1	AK342405	243	6.66616e-122	Acyrthosiphon pisum mRNA, clone: 39M17, full-insert cDNA sequence based on the ESTs (5'-EST:EX624699, 3'-EST:EX627830)	--	--	--	--	--	--	--	--	PF05739	SNARE domain	--	--	GO:0005515	protein binding	--	--	--	--
Cluster-3884.0	690	10802774	XP_022167438.1	805	2.3e-83	uncharacterized protein LOC111031696, partial [Myzus persicae]	--	--	--	--	--	--	--	--	--	--	--	--	--	--	--	--	--	--	--	--	--	--	--
Cluster-395.0	530	10802806	XP_022167474.1	355	2.6e-31	39S ribosomal protein L55, mitochondrial [Myzus persicae]	NM_001161943.1	AK340334	222	1.16212e-110	Acyrthosiphon pisum 39S ribosomal protein L55, mitochondrial (Mrpl55), mRNA >dbj|AK340334.1| Acyrthosiphon pisum ACYPI001169 mRNA, clone: 130I7, complete cds, full-insert cDNA sequence based on the ESTs (5'-EST:EX602637, 3'-EST:EX603890)	K17436	MRPL55	large subunit ribosomal protein L55	http://www.genome.jp/dbget-bin/www_bget?ko:K17436	Q9VE04	191	1e-13	39S ribosomal protein L55, mitochondrial OS=Drosophila melanogaster GN=mRpL55 PE=1 SV=1	--	--	--	--	--	--	--	--	--	--
Cluster-1866.0	352	7687788	XP_015379196.1	498	4.5e-48	PREDICTED: fatty acyl-CoA reductase 1-like [Diuraphis noxia]	--	--	--	--	--	K13356	FAR	alcohol-forming fatty acyl-CoA reductase	http://www.genome.jp/dbget-bin/www_bget?ko:K13356	Q7TNT2	201	4.6e-15	Fatty acyl-CoA reductase 2 OS=Mus musculus GN=Far2 PE=2 SV=1	PF03015	Male sterility protein	--	--	GO:0080019	fatty-acyl-CoA reductase (alcohol-forming) activity	--	--	KOG1221	Acyl-CoA reductase
Cluster-1190.0	843	--	--	--	--	--	--	--	--	--	--	--	--	--	--	--	--	--	--	--	--	--	--	--	--	--	--	--	--
Cluster-5419.0	1061	8347930	XP_001943233.4	617	2.2e-61	PREDICTED: LOW QUALITY PROTEIN: zinc finger matrin-type protein 2 [Acyrthosiphon pisum]	XM_001943198.4	XM_001943198	477	0	PREDICTED: Acyrthosiphon pisum zinc finger matrin-type protein 2 (LOC100168464), mRNA	K12848	SNU23	U4/U6.U5 tri-snRNP component SNU23	http://www.genome.jp/dbget-bin/www_bget?ko:K12848	Q96NC0	493	1.9e-48	Zinc finger matrin-type protein 2 OS=Homo sapiens GN=ZMAT2 PE=1 SV=1	PF00096//PF01496//PF06220//PF02601//PF07365	Zinc finger, C2H2 type//V-type ATPase 116kDa subunit family//U1 zinc finger//Exonuclease VII, large subunit//Alpha conotoxin precursor	GO:0015992//GO:0007268//GO:0009405//GO:0006308//GO:0015991//GO:0007165	proton transport//synaptic transmission//pathogenesis//DNA catabolic process//ATP hydrolysis coupled proton transport//signal transduction	GO:0015078//GO:0008270//GO:0046872//GO:0030550//GO:0008855	hydrogen ion transmembrane transporter activity//zinc ion binding//metal ion binding//acetylcholine receptor inhibitor activity//exodeoxyribonuclease VII activity	GO:0009318//GO:0033179//GO:0005576	exodeoxyribonuclease VII complex//proton-transporting V-type ATPase, V0 domain//extracellular region	KOG4727	U1-like Zn-finger protein
Cluster-5206.3728	1102	1168758	XP_001950597.1	1027	6.5e-109	PREDICTED: peptide deformylase, mitochondrial [Acyrthosiphon pisum]	XM_001950562.4	XM_001950562	516	0	PREDICTED: Acyrthosiphon pisum peptide deformylase, mitochondrial (LOC100162360), mRNA	K01462	PDF, def	peptide deformylase	http://www.genome.jp/dbget-bin/www_bget?ko:K01462	Q9HBH1	359	6.9e-33	Peptide deformylase, mitochondrial OS=Homo sapiens GN=PDF PE=1 SV=1	--	--	--	--	--	--	--	--	KOG3137	Peptide deformylase
Cluster-4192.0	1657	10793433	XP_022163258.1	1941	1e-214	uncharacterized protein LOC111028798 [Myzus persicae]	XM_016806578.1	XM_016806578	791	0	PREDICTED: Acyrthosiphon pisum uncharacterized LOC100168377 (LOC100168377), transcript variant X2, mRNA	--	--	--	--	--	--	--	--	--	--	--	--	--	--	--	--	--	--
Cluster-4799.0	453	--	--	--	--	--	--	--	--	--	--	--	--	--	--	--	--	--	--	--	--	--	--	--	--	--	--	--	--
Cluster-1441.0	1222	7693442	XP_015365463.1	878	1.4e-91	PREDICTED: uncharacterized protein LOC107162864 isoform X1 [Diuraphis noxia]	XM_001951563.4	XM_001951563	492	0	PREDICTED: Acyrthosiphon pisum uncharacterized LOC100163805 (LOC100163805), transcript variant X3, mRNA	--	--	--	--	--	--	--	--	PF06426//PF16093	Serine acetyltransferase, N-terminal//Proteasome assembly chaperone 4	GO:0006534//GO:0043248//GO:0042967//GO:0006535	cysteine metabolic process//proteasome assembly//acyl-carrier-protein biosynthetic process//cysteine biosynthetic process from serine	GO:0009001	serine O-acetyltransferase activity	GO:0005737	cytoplasm	--	--
Cluster-3219.0	3206	10811909	XP_022177503.1	4640	0	protein NRDE2 homolog isoform X1 [Myzus persicae]	XM_008188503.2	XM_008188503	2227	0	PREDICTED: Acyrthosiphon pisum protein NRDE2 homolog (LOC100164043), transcript variant X1, mRNA	--	--	--	--	Q9H7Z3	194	2.7e-13	Protein NRDE2 homolog OS=Homo sapiens GN=NRDE2 PE=1 SV=3	--	--	--	--	--	--	--	--	KOG1972	Uncharacterized conserved protein
Cluster-1170.0	1332	8348920	XP_016661161.1	421	1.5e-38	PREDICTED: DNA-directed RNA polymerase III subunit RPC7-like [Acyrthosiphon pisum]	XM_016805672.1	XM_016805672	806	0	PREDICTED: Acyrthosiphon pisum DNA-directed RNA polymerase III subunit RPC7-like (LOC100163875), transcript variant X2, mRNA	K15455	DPH3, KTI11	diphthamide biosynthesis protein 3	http://www.genome.jp/dbget-bin/www_bget?ko:K15455	Q9VGQ9	188	5.6e-13	DPH3 homolog OS=Drosophila melanogaster GN=CG14701 PE=3 SV=1	PF11705	DNA-directed RNA polymerase III subunit Rpc31	GO:0006359	regulation of transcription from RNA polymerase III promoter	--	--	--	--	KOG2923	Uncharacterized conserved protein
Cluster-3953.0	446	--	--	--	--	--	XM_001943521.4	XM_001943521	91	6.41453e-38	PREDICTED: Acyrthosiphon pisum fasciclin-2 (LOC100160689), transcript variant X2, mRNA	--	--	--	--	--	--	--	--	--	--	--	--	--	--	--	--	--	--
Cluster-6665.0	2678	10802962	XP_022167645.1	1801	2.8e-198	uncharacterized protein LOC111031844 [Myzus persicae]	XM_003239988.3	XM_003239988	1052	0	PREDICTED: Acyrthosiphon pisum uncharacterized LOC100571160 (LOC100571160), mRNA	--	--	--	--	--	--	--	--	PF08429	PLU-1-like protein	GO:0055114	oxidation-reduction process	GO:0016706	oxidoreductase activity, acting on paired donors, with incorporation or reduction of molecular oxygen, 2-oxoglutarate as one donor, and incorporation of one atom each of oxygen into both donors	--	--	--	--
Cluster-2622.0	314	8348279	XP_016660509.1	262	9.4e-21	PREDICTED: uncharacterized protein LOC107883943 [Acyrthosiphon pisum]	XM_016805020.1	XM_016805020	143	5.42583e-67	PREDICTED: Acyrthosiphon pisum uncharacterized LOC107883943 (LOC107883943), mRNA	--	--	--	--	--	--	--	--	PF01024	Colicin pore forming domain	GO:0050829//GO:0019835	defense response to Gram-negative bacterium//cytolysis	--	--	GO:0016021	integral component of membrane	--	--
Cluster-5196.0	1806	10811739	XP_022177321.1	2499	2.2e-279	probable Xaa-Pro aminopeptidase 3 isoform X1 [Myzus persicae]	XM_015513063.1	XM_015513063	1326	0	PREDICTED: Diuraphis noxia probable Xaa-Pro aminopeptidase 3 (LOC107165018), transcript variant X1, mRNA	K01262	pepP	Xaa-Pro aminopeptidase	http://www.genome.jp/dbget-bin/www_bget?ko:K01262	B5DEQ3	901	1.6e-95	Probable Xaa-Pro aminopeptidase 3 OS=Rattus norvegicus GN=Xpnpep3 PE=1 SV=1	PF05195	Aminopeptidase P, N-terminal domain	--	--	GO:0030145//GO:0004177	manganese ion binding//aminopeptidase activity	--	--	KOG2414	Putative Xaa-Pro aminopeptidase
Cluster-4698.0	4602	10809105	XP_022174420.1	4945	0	LOW QUALITY PROTEIN: uncharacterized protein LOC111036628 [Myzus persicae]	XM_003240980.3	XM_003240980	2540	0	PREDICTED: Acyrthosiphon pisum uncharacterized LOC100161455 (LOC100161455), transcript variant X3, mRNA	--	--	--	--	P20662	173	1.1e-10	Zinc finger Y-chromosomal protein 2 OS=Mus musculus GN=Zfy2 PE=2 SV=2	PF00096	Zinc finger, C2H2 type	--	--	GO:0046872	metal ion binding	--	--	--	--
Cluster-5979.0	1450	10809475	XP_022174824.1	1062	7.5e-113	uncharacterized protein LOC111036872 [Myzus persicae]	XM_001951445.4	XM_001951445	639	0	PREDICTED: Acyrthosiphon pisum uncharacterized LOC100165829 (LOC100165829), mRNA	--	--	--	--	--	--	--	--	PF13903//PF07062	PMP-22/EMP/MP20/Claudin tight junction//Clc-like	--	--	--	--	GO:0016021	integral component of membrane	--	--
Cluster-7202.1	3406	10804977	XP_022169863.1	4738	0	mediator of RNA polymerase II transcription subunit 24 [Myzus persicae]	XM_001946652.4	XM_001946652	2377	0	PREDICTED: Acyrthosiphon pisum mediator of RNA polymerase II transcription subunit 24 (LOC100159568), transcript variant X1, mRNA	--	--	--	--	Q16X15	1691	7.5e-187	Mediator of RNA polymerase II transcription subunit 24 OS=Aedes aegypti GN=MED24 PE=3 SV=1	PF08115//PF15191//PF02170	SFI toxin family//Synaptonemal complex central element protein 3//PAZ domain	GO:0007131//GO:0009405//GO:0007283//GO:0007130	reciprocal meiotic recombination//pathogenesis//spermatogenesis//synaptonemal complex assembly	GO:0005515	protein binding	GO:0005576	extracellular region	--	--
Cluster-1462.0	455	10798048	XP_022162184.1	226	2e-16	uncharacterized protein LOC111027974 [Myzus persicae]	--	--	--	--	--	--	--	--	--	--	--	--	--	--	--	--	--	--	--	--	--	--	--
Cluster-5773.0	898	2474980	XP_003241875.1	993	4.7e-105	PREDICTED: phosphomevalonate kinase [Acyrthosiphon pisum]	NM_001162102.2	NM_001162102	498	0	Acyrthosiphon pisum phosphomevalonate kinase-like (LOC100163413), mRNA	K13273	PMVK	phosphomevalonate kinase	http://www.genome.jp/dbget-bin/www_bget?ko:K13273	Q15126	412	4e-39	Phosphomevalonate kinase OS=Homo sapiens GN=PMVK PE=1 SV=3	PF04275	Phosphomevalonate kinase	GO:0006695//GO:0006694	cholesterol biosynthetic process//steroid biosynthetic process	GO:0004631	phosphomevalonate kinase activity	GO:0005737	cytoplasm	--	--
Cluster-5206.785	3884	10693397	XP_021924279.1	3517	0	importin-5 isoform X1 [Zootermopsis nevadensis]	XM_008185604.2	XM_008185604	2706	0	PREDICTED: Acyrthosiphon pisum importin-5 (LOC100165969), mRNA	K20222	IPO5, KPNB3, RANBP5	importin-5	http://www.genome.jp/dbget-bin/www_bget?ko:K20222	O00410	2821	0	Importin-5 OS=Homo sapiens GN=IPO5 PE=1 SV=4	PF07813//PF02985//PF03810	LTXXQ motif family protein//HEAT repeat//Importin-beta N-terminal domain	GO:0006886	intracellular protein transport	GO:0008536//GO:0005515	Ran GTPase binding//protein binding	GO:0042597	periplasmic space	KOG2171	Karyopherin (importin) beta 3
Cluster-7477.0	1430	--	--	--	--	--	--	--	--	--	--	--	--	--	--	--	--	--	--	--	--	--	--	--	--	--	--	--	--
Cluster-6691.0	2017	4411611	XP_008188941.1	2589	9e-290	PREDICTED: uncharacterized protein LOC103311148 [Acyrthosiphon pisum]	XM_008190719.2	XM_008190719	1101	0	PREDICTED: Acyrthosiphon pisum uncharacterized LOC103311148 (LOC103311148), mRNA	K20053	VLDLR	very low-density lipoprotein receptor	http://www.genome.jp/dbget-bin/www_bget?ko:K20053	Q9NZR2	280	1.8e-23	Low-density lipoprotein receptor-related protein 1B OS=Homo sapiens GN=LRP1B PE=1 SV=2	PF00057	Low-density lipoprotein receptor domain class A	--	--	GO:0005515	protein binding	--	--	KOG1215	Low-density lipoprotein receptors containing Ca2+-binding EGF-like domains
Cluster-4955.0	323	--	--	--	--	--	--	--	--	--	--	--	--	--	--	--	--	--	--	--	--	--	--	--	--	--	--	--	--
Cluster-5650.1	492	10803078	XP_022167770.1	643	9.8e-65	multiple PDZ domain protein-like isoform X6 [Myzus persicae]	XM_008183552.2	XM_008183552	396	0	PREDICTED: Acyrthosiphon pisum inactivation-no-after-potential D protein (LOC100165785), transcript variant X5, mRNA	--	--	--	--	--	--	--	--	PF03040	CemA family	--	--	--	--	GO:0016021	integral component of membrane	--	--
Cluster-4474.0	2566	7694168	XP_015366264.1	2333	5.5e-260	PREDICTED: transcriptional enhancer factor TEF-1 isoform X1 [Diuraphis noxia]	XM_008185635.2	XM_008185635	1901	0	PREDICTED: Acyrthosiphon pisum transcriptional enhancer factor TEF-1 (LOC100160350), transcript variant X2, mRNA	K09448	TEAD	transcriptional enhancer factor	http://www.genome.jp/dbget-bin/www_bget?ko:K09448	P28347	1492	6.7e-164	Transcriptional enhancer factor TEF-1 OS=Homo sapiens GN=TEAD1 PE=1 SV=2	PF01285//PF03526//PF01403	TEA/ATTS domain family//Colicin E1 (microcin) immunity protein//Sema domain	GO:0006955//GO:0030153//GO:0006355	immune response//bacteriocin immunity//regulation of transcription, DNA-templated	GO:0015643//GO:0003700//GO:0005515	toxic substance binding//transcription factor activity, sequence-specific DNA binding//protein binding	GO:0019814//GO:0005634//GO:0005667	immunoglobulin complex//nucleus//transcription factor complex	KOG3841	TEF-1 and related transcription factor, TEAD family
Cluster-999.0	2478	8350480	XP_016662738.1	2740	3.4e-307	PREDICTED: lipase 3 isoform X1 [Acyrthosiphon pisum]	XM_008188261.2	XM_008188261	1127	0	PREDICTED: Acyrthosiphon pisum lipase 3 (LOC100163247), transcript variant X4, mRNA	K01052	LIPA	lysosomal acid lipase/cholesteryl ester hydrolase	http://www.genome.jp/dbget-bin/www_bget?ko:K01052	O46108	663	8.8e-68	Lipase 3 OS=Drosophila melanogaster GN=Lip3 PE=2 SV=1	PF04083//PF01738	Partial alpha/beta-hydrolase lipase region//Dienelactone hydrolase family	GO:0006629	lipid metabolic process	GO:0016787	hydrolase activity	--	--	KOG2624	Triglyceride lipase-cholesterol esterase
Cluster-5465.0	1427	2474860	XP_003241653.1	1661	2.6e-182	PREDICTED: tetratricopeptide repeat protein 4 [Acyrthosiphon pisum]	XM_003241605.3	XM_003241605	774	0	PREDICTED: Acyrthosiphon pisum tetratricopeptide repeat protein 4 (LOC100160741), mRNA	--	--	--	--	Q8R3H9	510	2.8e-50	Tetratricopeptide repeat protein 4 OS=Mus musculus GN=Ttc4 PE=2 SV=1	PF13414//PF00515//PF13181	TPR repeat//Tetratricopeptide repeat//Tetratricopeptide repeat	--	--	GO:0005515	protein binding	--	--	KOG0551	Hsp90 co-chaperone CNS1 (contains TPR repeats)
Cluster-1449.0	2348	7703127	XP_015376248.1	3668	0	PREDICTED: glycine--tRNA ligase [Diuraphis noxia]	AK354760.1	AK354760	2114	0	Hordeum vulgare subsp. vulgare mRNA for predicted protein, partial cds, clone: NIASHv1010O17	K01880	GARS, glyS1	glycyl-tRNA synthetase	http://www.genome.jp/dbget-bin/www_bget?ko:K01880	Q04451	2213	1.5e-247	Glycine--tRNA ligase OS=Bombyx mori PE=1 SV=2	PF00458//PF00587	WHEP-TRS domain//tRNA synthetase class II core domain (G, H, P, S and T)	GO:0006418	tRNA aminoacylation for protein translation	GO:0000166//GO:0004812//GO:0005524	nucleotide binding//aminoacyl-tRNA ligase activity//ATP binding	--	--	KOG2298	Glycyl-tRNA synthetase and related class II tRNA synthetase
Cluster-5206.21	4759	1168775	XP_001944500.1	2256	8.7e-251	PREDICTED: ubiquitin carboxyl-terminal hydrolase 2 [Acyrthosiphon pisum]	XR_001679217.1	XR_001679217	1088	0	PREDICTED: Acyrthosiphon pisum ubiquitin carboxyl-terminal hydrolase 2 (LOC100164606), transcript variant X1, misc_RNA	K11833	USP2	ubiquitin carboxyl-terminal hydrolase 2	http://www.genome.jp/dbget-bin/www_bget?ko:K11833	O88623	775	1.7e-80	Ubiquitin carboxyl-terminal hydrolase 2 OS=Mus musculus GN=Usp2 PE=1 SV=2	PF05053//PF01213//PF06003//PF00443	Menin//Adenylate cyclase associated (CAP) N terminal//Survival motor neuron protein (SMN)//Ubiquitin carboxyl-terminal hydrolase	GO:0006397//GO:0007010//GO:0016579	mRNA processing//cytoskeleton organization//protein deubiquitination	GO:0036459//GO:0003723//GO:0003779	ubiquitinyl hydrolase activity//RNA binding//actin binding	GO:0005737//GO:0005634	cytoplasm//nucleus	KOG1868	Ubiquitin C-terminal hydrolase
Cluster-389.0	448	--	--	--	--	--	--	--	--	--	--	--	--	--	--	--	--	--	--	--	--	--	--	--	--	--	--	--	--
Cluster-5046.0	1910	10810732	XP_022176215.1	2147	1.5e-238	UPF0183 protein CG7083 [Myzus persicae]	XM_001949911.4	XM_001949911	1188	0	PREDICTED: Acyrthosiphon pisum UPF0183 protein CG7083-like (LOC100163404), mRNA	--	--	--	--	Q9VSH9	1174	3.8e-127	UPF0183 protein CG7083 OS=Drosophila melanogaster GN=CG7083 PE=2 SV=1	--	--	--	--	--	--	--	--	KOG2819	Uncharacterized conserved protein
Cluster-1850.2	518	10798503	XP_022162685.1	764	9.6e-79	uncharacterized protein LOC111028371 isoform X1 [Myzus persicae]	XM_016807814.1	XM_016807814	327	4.84658e-169	PREDICTED: Acyrthosiphon pisum uncharacterized LOC100569517 (LOC100569517), mRNA	--	--	--	--	--	--	--	--	--	--	--	--	--	--	--	--	--	--
Cluster-1850.1	784	10798507	XP_022162689.1	1117	1.7e-119	uncharacterized protein LOC111028371 isoform X2 [Myzus persicae]	XM_003247324.3	XM_003247324	432	0	PREDICTED: Acyrthosiphon pisum uncharacterized LOC100570052 (LOC100570052), mRNA	--	--	--	--	Q57962	162	3.4e-10	Probable phosphoenolpyruvate synthase OS=Methanocaldococcus jannaschii (strain ATCC 43067 / DSM 2661 / JAL-1 / JCM 10045 / NBRC 100440) GN=ppsA PE=3 SV=1	PF01326	Pyruvate phosphate dikinase, PEP/pyruvate binding domain	GO:0016310	phosphorylation	GO:0016301//GO:0005524	kinase activity//ATP binding	--	--	--	--
Cluster-1850.0	709	8351039	XP_016663303.1	1152	1.3e-123	PREDICTED: uncharacterized protein LOC100569517 [Acyrthosiphon pisum]	XM_016807814.1	XM_016807814	544	0	PREDICTED: Acyrthosiphon pisum uncharacterized LOC100569517 (LOC100569517), mRNA	--	--	--	--	O34309	220	5.8e-17	Putative phosphoenolpyruvate synthase OS=Bacillus subtilis (strain 168) GN=pps PE=3 SV=1	PF00391	PEP-utilising enzyme, mobile domain	GO:0016310	phosphorylation	GO:0016772	transferase activity, transferring phosphorus-containing groups	--	--	--	--
Cluster-8392.0	780	--	--	--	--	--	--	--	--	--	--	--	--	--	--	--	--	--	--	--	--	--	--	--	--	--	--	--	--
Cluster-5405.0	504	--	--	--	--	--	--	--	--	--	--	--	--	--	--	--	--	--	--	--	--	--	--	--	--	--	--	--	--
Cluster-7787.0	1228	7399222	XP_014771517.1	290	2.1e-23	PREDICTED: zinc finger protein 91-like [Octopus bimaculoides]	XM_001952307.4	XM_001952307	547	0	PREDICTED: Acyrthosiphon pisum zinc finger protein 683 (LOC100167346), mRNA	K09223	GFI1	growth factor independent 1	http://www.genome.jp/dbget-bin/www_bget?ko:K09223	Q14591	284	3.8e-24	Zinc finger protein 271 OS=Homo sapiens GN=ZNF271 PE=2 SV=4	PF02892//PF13465//PF01155//PF13912//PF00096	BED zinc finger//Zinc-finger double domain//Hydrogenase/urease nickel incorporation, metallochaperone, hypA//C2H2-type zinc finger//Zinc finger, C2H2 type	GO:0006464	cellular protein modification process	GO:0016151//GO:0003677//GO:0046872	nickel cation binding//DNA binding//metal ion binding	--	--	--	--
Cluster-778.0	1031	1168239	XP_001946900.1	1569	8.6e-172	PREDICTED: aurora kinase C-like [Acyrthosiphon pisum]	XM_001946865.4	XM_001946865	799	0	PREDICTED: Acyrthosiphon pisum aurora kinase C-like (LOC100163812), mRNA	K11481	AURKA	aurora kinase A	http://www.genome.jp/dbget-bin/www_bget?ko:K11481	Q91820	859	6.8e-91	Aurora kinase A-A OS=Xenopus laevis GN=aurka-a PE=1 SV=1	PF07714//PF05679//PF00069	Protein tyrosine kinase//Chondroitin N-acetylgalactosaminyltransferase//Protein kinase domain	GO:0006468	protein phosphorylation	GO:0008376//GO:0005524//GO:0004672	acetylgalactosaminyltransferase activity//ATP binding//protein kinase activity	GO:0032580	Golgi cisterna membrane	KOG0580	Serine/threonine protein kinase
Cluster-2034.0	1149	1624399	NP_001155705.1	1380	7.9e-150	cysteine dioxygenase-like [Acyrthosiphon pisum]	NM_001162233.2	NM_001162233	653	0	Acyrthosiphon pisum cysteine dioxygenase-like (LOC100166473), mRNA	K00456	CDO1	cysteine dioxygenase	http://www.genome.jp/dbget-bin/www_bget?ko:K00456	Q6NWZ9	584	5.9e-59	Cysteine dioxygenase type 1 OS=Danio rerio GN=cdo1 PE=2 SV=1	PF07847//PF05995	Protein of unknown function (DUF1637)//Cysteine dioxygenase type I	GO:0019530//GO:0046439//GO:0055114//GO:0006534	taurine metabolic process//L-cysteine metabolic process//oxidation-reduction process//cysteine metabolic process	GO:0005506//GO:0017172//GO:0016702	iron ion binding//cysteine dioxygenase activity//oxidoreductase activity, acting on single donors with incorporation of molecular oxygen, incorporation of two atoms of oxygen	--	--	KOG4064	Cysteine dioxygenase CDO1
Cluster-6605.0	2592	10799821	XP_022164161.1	2388	2.3e-266	uncharacterized protein LOC111029460 [Myzus persicae]	NM_001163137.1	NM_001163137	1221	0	Acyrthosiphon pisum solute carrier family 46 member 3-like (LOC100161286), mRNA	K20840	SLC46A3	MFS transporter, PCFT/HCP family, solute carrier family 46, member 3	http://www.genome.jp/dbget-bin/www_bget?ko:K20840	--	--	--	--	PF07690//PF00083	Major Facilitator Superfamily//Sugar (and other) transporter	GO:0055085	transmembrane transport	GO:0022857	transmembrane transporter activity	GO:0016021	integral component of membrane	--	--
Cluster-2747.0	335	4412209	XP_008178490.1	197	3.5e-13	PREDICTED: zinc finger MYM-type protein 1-like [Acyrthosiphon pisum]	XM_008180268.1	XM_008180268	120	3.55956e-54	PREDICTED: Acyrthosiphon pisum zinc finger MYM-type protein 1-like (LOC103307861), mRNA	--	--	--	--	--	--	--	--	--	--	--	--	--	--	--	--	--	--
Cluster-7177.0	1034	1168656	XP_001948216.1	506	1.6e-48	PREDICTED: pupal cuticle protein C1B-like [Acyrthosiphon pisum]	XM_001948181.4	XM_001948181	259	6.32433e-131	PREDICTED: Acyrthosiphon pisum pupal cuticle protein C1B-like (LOC100169473), mRNA	--	--	--	--	--	--	--	--	--	--	--	--	--	--	--	--	--	--
Cluster-7777.0	638	--	--	--	--	--	--	--	--	--	--	--	--	--	--	--	--	--	--	--	--	--	--	--	--	--	--	--	--
Cluster-8276.0	343	--	--	--	--	--	--	--	--	--	--	--	--	--	--	--	--	--	--	--	--	--	--	--	--	--	--	--	--
Cluster-5402.1	958	7690422	XP_015379561.1	900	3e-94	PREDICTED: programmed cell death protein 6-like [Diuraphis noxia]	NM_001293356.1	AK339841	476	0	Acyrthosiphon pisum programmed cell death protein 6-like (LOC100163108), mRNA >dbj|AK339841.1| Acyrthosiphon pisum ACYPI004216 mRNA, clone: 642A3, complete cds, full-insert cDNA sequence based on the ESTs (5'-EST:FF329329, 3'-EST:FF330150)	--	--	--	--	P12815	547	9.5e-55	Programmed cell death protein 6 OS=Mus musculus GN=Pdcd6 PE=1 SV=2	PF02982//PF13833//PF10591//PF13405//PF13202//PF13499//PF01316//PF00036	Scytalone dehydratase//EF-hand domain pair//Secreted protein acidic and rich in cysteine Ca binding region//EF-hand domain//EF hand//EF-hand domain pair//Arginine repressor, DNA binding domain//EF hand	GO:0006525//GO:0006582//GO:0006355//GO:0007165	arginine metabolic process//melanin metabolic process//regulation of transcription, DNA-templated//signal transduction	GO:0030411//GO:0003700//GO:0005509	scytalone dehydratase activity//transcription factor activity, sequence-specific DNA binding//calcium ion binding	GO:0005578//GO:0005667	proteinaceous extracellular matrix//transcription factor complex	KOG0037	Ca2+-binding protein, EF-Hand protein superfamily
Cluster-1399.0	1838	10804580	XP_022169431.1	1910	4.4e-211	uncharacterized protein LOC111033140 [Myzus persicae]	XM_001949669.4	XM_001949669	1242	0	PREDICTED: Acyrthosiphon pisum uncharacterized LOC100159742 (LOC100159742), mRNA	--	--	--	--	--	--	--	--	PF05510	Sarcoglycan alpha/epsilon	--	--	--	--	GO:0016012	sarcoglycan complex	--	--
Cluster-6724.1	762	4411069	XP_008180271.1	667	2.5e-67	PREDICTED: uncharacterized protein LOC100571469 isoform X1 [Acyrthosiphon pisum]	XM_015515347.1	XM_015515347	267	1.64641e-135	PREDICTED: Diuraphis noxia uncharacterized LOC107166605 (LOC107166605), mRNA	--	--	--	--	--	--	--	--	--	--	--	--	--	--	--	--	--	--
Cluster-5504.0	835	8329937	XP_016661384.1	602	9.5e-60	PREDICTED: uncharacterized protein LOC100571824 isoform X2 [Acyrthosiphon pisum]	--	--	--	--	--	--	--	--	--	--	--	--	--	--	--	--	--	--	--	--	--	--	--
Cluster-7467.0	749	2530176	EGI63824.1	142	1.9e-06	hypothetical protein G5I_07775 [Acromyrmex echinatior]	--	--	--	--	--	--	--	--	--	--	--	--	--	--	--	--	--	--	--	--	--	--	--
Cluster-5206.3387	2164	1167311	XP_001949326.1	3145	0	PREDICTED: integrator complex subunit 11 [Acyrthosiphon pisum]	XM_003244270.3	XM_003244270	1492	0	PREDICTED: Acyrthosiphon pisum integrator complex subunit 11 (LOC100166176), transcript variant X3, mRNA	K13148	CPSF3L, INTS11	integrator complex subunit 11	http://www.genome.jp/dbget-bin/www_bget?ko:K13148	Q9CWS4	2003	3.2e-223	Integrator complex subunit 11 OS=Mus musculus GN=Cpsf3l PE=2 SV=1	PF03636	Glycosyl hydrolase family 65, N-terminal domain	GO:0005975	carbohydrate metabolic process	GO:0003824	catalytic activity	--	--	KOG1136	Predicted cleavage and polyadenylation specificity factor (CPSF subunit)
Cluster-4935.0	382	--	--	--	--	--	--	--	--	--	--	--	--	--	--	--	--	--	--	--	--	--	--	--	--	--	--	--	--
Cluster-5206.1658	3032	2476685	XP_003244691.1	225	1.8e-15	PREDICTED: uncharacterized protein LOC100569543 [Acyrthosiphon pisum]	--	--	--	--	--	--	--	--	--	--	--	--	--	PF11389	Leptospira porin protein OmpL1	GO:0006810	transport	GO:0015288	porin activity	GO:0005886	plasma membrane	--	--
Cluster-7464.0	4185	8329321	XP_016657128.1	3450	0	PREDICTED: uncharacterized protein LOC100159758 isoform X2 [Acyrthosiphon pisum]	XM_016801639.1	XM_016801639	2616	0	PREDICTED: Acyrthosiphon pisum uncharacterized LOC100159758 (LOC100159758), transcript variant X4, mRNA	K21952	CASKIN, ANKS5	CASK-interacting protein	http://www.genome.jp/dbget-bin/www_bget?ko:K21952	Q6P9K8	346	8.5e-31	Caskin-1 OS=Mus musculus GN=Caskin1 PE=1 SV=2	PF00536//PF07647	SAM domain (Sterile alpha motif)//SAM domain (Sterile alpha motif)	--	--	GO:0005515	protein binding	--	--	--	--
Cluster-8233.1	819	10793946	XP_022169183.1	295	3.7e-24	zinc finger protein Elbow-like [Myzus persicae]	XM_001946158.4	XM_001946158	414	0	PREDICTED: Acyrthosiphon pisum zinc finger protein Elbow-like (LOC100167572), mRNA	--	--	--	--	Q9VJS8	156	1.8e-09	Zinc finger protein Elbow OS=Drosophila melanogaster GN=elB PE=1 SV=4	PF13912//PF00096	C2H2-type zinc finger//Zinc finger, C2H2 type	--	--	GO:0046872	metal ion binding	--	--	--	--
Cluster-5206.3996	403	10797411	XP_022161481.1	215	3.4e-15	uncharacterized protein LOC111027415, partial [Myzus persicae]	--	--	--	--	--	--	--	--	--	--	--	--	--	--	--	--	--	--	--	--	--	--	--
Cluster-890.0	1196	10804723	XP_022169587.1	1234	7e-133	G patch domain and KOW motifs-containing protein homolog 1 [Myzus persicae]	NM_001246161.1	AK342314	695	0	Acyrthosiphon pisum G patch domain and KOW motifs-containing protein-like (ACYPI38600), mRNA >dbj|AK342314.1| Acyrthosiphon pisum ACYPI38600 mRNA, clone: 356A5, complete cds, full-insert cDNA sequence based on the ESTs (5'-EST:FF292805, 3'-EST:FF293031)	K13566	NIT2, yafV	omega-amidase	http://www.genome.jp/dbget-bin/www_bget?ko:K13566	Q90X38	271	1.2e-22	G patch domain and KOW motifs-containing protein OS=Danio rerio GN=gpkow PE=2 SV=2	PF01585	G-patch domain	--	--	GO:0003676	nucleic acid binding	--	--	KOG4315	G-patch nucleic acid binding protein
Cluster-4949.0	493	10814142	XP_022179964.1	841	1.1e-87	gamma-tubulin complex component 2-like [Myzus persicae]	XM_001949067.4	XM_001949067	394	0	PREDICTED: Acyrthosiphon pisum gamma-tubulin complex component 2 (LOC100162747), mRNA	--	--	--	--	Q9BSJ2	262	5.5e-22	Gamma-tubulin complex component 2 OS=Homo sapiens GN=TUBGCP2 PE=1 SV=2	PF04130	Spc97 / Spc98 family	GO:0000226//GO:0090063	microtubule cytoskeleton organization//positive regulation of microtubule nucleation	--	--	GO:0000922//GO:0005815	spindle pole//microtubule organizing center	KOG2001	Gamma-tubulin complex, DGRIP84/SPC97 component
Cluster-3868.0	2545	10797583	XP_022161671.1	2195	5.5e-244	baculoviral IAP repeat-containing protein 7-B-like isoform X1 [Myzus persicae]	XM_015514811.1	XM_015514811	1035	0	PREDICTED: Diuraphis noxia death-associated inhibitor of apoptosis 1-like (LOC107166234), transcript variant X1, mRNA	K16061	BIRC7_8	baculoviral IAP repeat-containing protein 7/8	http://www.genome.jp/dbget-bin/www_bget?ko:K16061	P41436	419	1.8e-39	Apoptosis inhibitor IAP OS=Cydia pomonella granulosis virus (isolate Mexico/1963) GN=IAP PE=3 SV=1	PF13008//PF14634	Zinc-binding domain of Paramyxoviridae V protein//zinc-RING finger domain	--	--	GO:0008270//GO:0005515//GO:0046872	zinc ion binding//protein binding//metal ion binding	--	--	--	--
Cluster-3805.1	508	8339700	XP_016657967.1	161	7.9e-09	PREDICTED: general transcription factor II-I repeat domain-containing protein 2A-like [Acyrthosiphon pisum]	--	--	--	--	--	--	--	--	--	--	--	--	--	PF00473	Corticotropin-releasing factor family	GO:0007165	signal transduction	GO:0005179	hormone activity	GO:0005576	extracellular region	--	--
Cluster-8715.0	757	--	--	--	--	--	--	--	--	--	--	--	--	--	--	--	--	--	--	--	--	--	--	--	--	--	--	--	--
Cluster-8487.0	712	10805868	XP_022170851.1	928	1.3e-97	N-alpha-acetyltransferase 20 [Myzus persicae]	NM_001162333.2	NM_001162333	474	0	Acyrthosiphon pisum N(alpha)-acetyltransferase 20, NatB catalytic subunit (Naa20), mRNA	K17972	NAA20, NAT3	N-terminal acetyltransferase B complex catalytic subunit	http://www.genome.jp/dbget-bin/www_bget?ko:K17972	Q58ED9	704	4.4e-73	N-alpha-acetyltransferase 20 OS=Danio rerio GN=naa20 PE=2 SV=1	PF08445//PF00583//PF13673//PF13508	FR47-like protein//Acetyltransferase (GNAT) family//Acetyltransferase (GNAT) domain//Acetyltransferase (GNAT) domain	GO:0042967	acyl-carrier-protein biosynthetic process	GO:0016747//GO:0008080	transferase activity, transferring acyl groups other than amino-acyl groups//N-acetyltransferase activity	--	--	KOG3234	Acetyltransferase, (GNAT) family
Cluster-985.0	2415	2478194	XP_001945184.2	1758	2.5e-193	PREDICTED: probable ATP-dependent RNA helicase DHX35 [Acyrthosiphon pisum]	XM_001945149.4	XM_001945149	1684	0	PREDICTED: Acyrthosiphon pisum probable ATP-dependent RNA helicase DHX35 (LOC100160432), mRNA	K13117	DHX35	ATP-dependent RNA helicase DDX35	http://www.genome.jp/dbget-bin/www_bget?ko:K13117	Q5RBD4	853	7.9e-90	Probable ATP-dependent RNA helicase DHX35 OS=Pongo abelii GN=DHX35 PE=2 SV=1	PF07962//PF02399//PF00931//PF04408//PF00503//PF01421//PF04851//PF07728//PF04805//PF00437//PF07652//PF04548//PF00270//PF01580//PF00005	Replication Fork Protection Component Swi3//Origin of replication binding protein//NB-ARC domain//Helicase associated domain (HA2)//G-protein alpha subunit//Reprolysin (M12B) family zinc metalloprotease//Type III restriction enzyme, res subunit//AAA domain (dynein-related subfamily)//E10-like protein conserved region//Type II/IV secretion system protein//Flavivirus DEAD domain//AIG1 family//DEAD/…	GO:0007049//GO:0006260//GO:0019079//GO:0048478//GO:0007186//GO:0006974//GO:0007165//GO:0006508//GO:0006810//GO:0055114	cell cycle//DNA replication//viral genome replication//replication fork protection//G-protein coupled receptor signaling pathway//cellular response to DNA damage stimulus//signal transduction//proteolysis//transport//oxidation-reduction process	GO:0031683//GO:0016972//GO:0016887//GO:0004222//GO:0003676//GO:0016787//GO:0003924//GO:0005525//GO:0005524//GO:0003677//GO:0008026//GO:0004386//GO:0043531//GO:0003688//GO:0019001//GO:0004871//GO:0000166	G-protein beta/gamma-subunit complex binding//thiol oxidase activity//ATPase activity//metalloendopeptidase activity//nucleic acid binding//hydrolase activity//GTPase activity//GTP binding//ATP binding//DNA binding//ATP-dependent helicase activity//helicase activity//ADP binding//DNA replication origin binding//guanyl nucleotide binding//signal transducer activity//nucleotide binding	GO:0046809//GO:0005634	replication compartment//nucleus	KOG0922	DEAH-box RNA helicase
Cluster-5206.3359	2231	10806300	XP_022171330.1	846	1.3e-87	uncharacterized protein LOC111034413 [Myzus persicae]	--	--	--	--	--	--	--	--	--	--	--	--	--	PF00098	Zinc knuckle	--	--	GO:0008270//GO:0003676	zinc ion binding//nucleic acid binding	--	--	--	--
Cluster-973.0	716	8342975	XP_016658849.1	1263	1.8e-136	PREDICTED: dynein assembly factor 3, axonemal homolog [Acyrthosiphon pisum]	XM_016803360.1	XM_016803360	542	0	PREDICTED: Acyrthosiphon pisum dynein assembly factor 3, axonemal homolog (LOC100169203), mRNA	K19752	DNAAF3, PF22	dynein assembly factor 3, axonemal	http://www.genome.jp/dbget-bin/www_bget?ko:K19752	A1ZB91	465	2.3e-45	Dynein assembly factor 3, axonemal homolog OS=Drosophila melanogaster GN=CG17669 PE=2 SV=1	--	--	--	--	--	--	--	--	--	--
Cluster-5206.3369	682	--	--	--	--	--	--	--	--	--	--	--	--	--	--	--	--	--	--	--	--	--	--	--	--	--	--	--	--
Cluster-5206.3368	2881	--	--	--	--	--	--	--	--	--	--	--	--	--	--	--	--	--	--	--	--	--	--	--	--	--	--	--	--
Cluster-5206.3367	2081	9732627	XP_018904199.1	2068	2.4e-229	PREDICTED: non-specific lipid-transfer protein-like [Bemisia tabaci]	XM_001946065.4	XM_001946065	1367	0	PREDICTED: Acyrthosiphon pisum non-specific lipid-transfer protein (LOC100161454), mRNA	--	--	--	--	O62742	1631	4.2e-180	Non-specific lipid-transfer protein OS=Oryctolagus cuniculus GN=SCP2 PE=1 SV=1	PF08545//PF02803//PF00108	3-Oxoacyl-[acyl-carrier-protein (ACP)] synthase III//Thiolase, C-terminal domain//Thiolase, N-terminal domain	GO:0042967//GO:0006633//GO:0008152	acyl-carrier-protein biosynthetic process//fatty acid biosynthetic process//metabolic process	GO:0016747//GO:0004315	transferase activity, transferring acyl groups other than amino-acyl groups//3-oxoacyl-[acyl-carrier-protein] synthase activity	GO:0005835	fatty acid synthase complex	KOG1406	Peroxisomal 3-ketoacyl-CoA-thiolase P-44/SCP2
Cluster-5206.3366	713	10798399	XP_022162568.1	748	9.5e-77	40S ribosomal protein S19 [Myzus persicae]	NM_001161960.1	AK341081	518	0	Acyrthosiphon pisum ribosomal protein S19e-like (LOC100160340), mRNA >dbj|AK341081.1| Acyrthosiphon pisum ACYPI001643 mRNA, clone: 238G1, complete cds, full-insert cDNA sequence based on the ESTs (5'-EST:EX635126, 3'-EST:EX635623)	K02966	RP-S19e, RPS19	small subunit ribosomal protein S19e	http://www.genome.jp/dbget-bin/www_bget?ko:K02966	Q8ITC3	472	3.5e-46	40S ribosomal protein S19 OS=Argopecten irradians GN=RPS19 PE=2 SV=1	PF01090//PF01708	Ribosomal protein S19e//Geminivirus putative movement protein	GO:0006412//GO:0046740//GO:0042254	translation//transport of virus in host, cell to cell//ribosome biogenesis	GO:0003735	structural constituent of ribosome	GO:0005840//GO:0016021	ribosome//integral component of membrane	KOG3411	40S ribosomal protein S19
Cluster-420.0	435	4415018	XP_008183120.1	710	1.5e-72	PREDICTED: neither inactivation nor afterpotential protein C [Acyrthosiphon pisum]	XM_008184898.2	XM_008184898	300	4.10159e-154	PREDICTED: Acyrthosiphon pisum myosin 21 (LOC100159321), transcript variant X2, mRNA	K08834	MYO3, DFNB30	myosin III	http://www.genome.jp/dbget-bin/www_bget?ko:K08834	P10676	362	1.2e-33	Neither inactivation nor afterpotential protein C OS=Drosophila melanogaster GN=ninaC PE=1 SV=2	PF03293//PF00063	Poxvirus DNA-directed RNA polymerase, 18 kD subunit//Myosin head (motor domain)	GO:0019083//GO:0006351//GO:0006206//GO:0006144	viral transcription//transcription, DNA-templated//pyrimidine nucleobase metabolic process//purine nucleobase metabolic process	GO:0003899//GO:0005524//GO:0003774//GO:0003677	DNA-directed RNA polymerase activity//ATP binding//motor activity//DNA binding	GO:0005730//GO:0016459	nucleolus//myosin complex	--	--
Cluster-5206.3364	537	4416560	XP_008185811.1	724	4.3e-74	PREDICTED: sister chromatid cohesion protein DCC1 [Acyrthosiphon pisum]	XM_008187589.2	XM_008187589	353	0	PREDICTED: Acyrthosiphon pisum sister chromatid cohesion protein DCC1 (LOC100163634), mRNA	K11271	DSCC1, DCC1	sister chromatid cohesion protein DCC1	http://www.genome.jp/dbget-bin/www_bget?ko:K11271	Q6GMB0	261	7.8e-22	Sister chromatid cohesion protein DCC1 OS=Xenopus laevis GN=dscc1 PE=2 SV=1	--	--	--	--	--	--	--	--	KOG0798	Uncharacterized conserved protein
Cluster-5206.3363	1398	10803815	XP_022168592.1	509	9.6e-49	zinc finger MYM-type protein 1-like, partial [Myzus persicae]	--	--	--	--	--	--	--	--	--	Q5SVZ6	126	9.1e-06	Zinc finger MYM-type protein 1 OS=Homo sapiens GN=ZMYM1 PE=2 SV=1	PF05699	hAT family C-terminal dimerisation region	--	--	GO:0046983	protein dimerization activity	--	--	--	--
Cluster-5034.0	373	--	--	--	--	--	--	--	--	--	--	--	--	--	--	--	--	--	--	--	--	--	--	--	--	--	--	--	--
Cluster-5206.3361	5174	8351065	XP_016663326.1	694	1.3e-69	PREDICTED: uncharacterized protein LOC107884860 [Acyrthosiphon pisum]	XM_016807837.1	XM_016807837	658	0	PREDICTED: Acyrthosiphon pisum uncharacterized LOC107884860 (LOC107884860), mRNA	--	--	--	--	--	--	--	--	PF02944	BESS motif	--	--	GO:0003677	DNA binding	--	--	--	--
Cluster-5206.3360	2861	8344255	XP_016659230.1	3433	0	PREDICTED: H..+....Cl..-.. exchange transporter 7 [Acyrthosiphon pisum]	XM_001952222.4	XM_001952222	1861	0	PREDICTED: Acyrthosiphon pisum H(+)/Cl(-) exchange transporter 7 (LOC100162410), transcript variant X1, mRNA	K05016	CLCN7	chloride channel 7	http://www.genome.jp/dbget-bin/www_bget?ko:K05016	O70496	1633	3.4e-180	H(+)/Cl(-) exchange transporter 7 OS=Mus musculus GN=Clcn7 PE=1 SV=1	PF00654	Voltage gated chloride channel	GO:0006821//GO:0055085	chloride transport//transmembrane transport	GO:0005247	voltage-gated chloride channel activity	GO:0016020	membrane	KOG0474	Cl- channel CLC-7 and related proteins (CLC superfamily)
Cluster-5206.657	2590	4417643	XP_008187587.1	1739	4.2e-191	PREDICTED: protein LSM14 homolog B-B isoform X2 [Acyrthosiphon pisum]	XM_008189365.2	XM_008189365	1636	0	PREDICTED: Acyrthosiphon pisum protein LSM14 homolog B-B (LOC100162366), transcript variant X2, mRNA	K18749	LSM14, RAP55, SCD6	protein LSM14	http://www.genome.jp/dbget-bin/www_bget?ko:K18749	Q8AVJ2	314	2.7e-27	Protein LSM14 homolog A-B OS=Xenopus laevis GN=lsm14a-b PE=2 SV=1	--	--	--	--	--	--	--	--	KOG1073	Uncharacterized mRNA-associated protein RAP55
Cluster-6230.0	934	10795883	XP_022183691.1	1054	4.1e-112	polycomb group RING finger protein 3 [Myzus persicae]	XM_001947108.4	XM_001947108	675	0	PREDICTED: Acyrthosiphon pisum polycomb group RING finger protein 3 (LOC100159446), mRNA	K11488	PCGF3	polycomb group RING finger protein 3	http://www.genome.jp/dbget-bin/www_bget?ko:K11488	Q2KJ29	690	2.4e-71	Polycomb group RING finger protein 3 OS=Bos taurus GN=PCGF3 PE=2 SV=1	PF03271//PF16685//PF11789//PF00097//PF14634//PF13639//PF12678	EB1-like C-terminal motif//zinc RING finger of MSL2//Zinc-finger of the MIZ type in Nse subunit//Zinc finger, C3HC4 type (RING finger)//zinc-RING finger domain//Ring finger domain//RING-H2 zinc finger	--	--	GO:0061630//GO:0008017//GO:0005515//GO:0008270//GO:0046872	ubiquitin protein ligase activity//microtubule binding//protein binding//zinc ion binding//metal ion binding	GO:0045298	tubulin complex	KOG2660	Locus-specific chromosome binding proteins
Cluster-6967.2	1231	10802864	XP_022167539.1	1008	1.2e-106	frequenin-1 [Myzus persicae]	XM_016801359.1	XM_016801359	381	0	PREDICTED: Acyrthosiphon pisum frequenin-1 (LOC100574032), partial mRNA	K19932	NCS1	neuronal calcium sensor 1	http://www.genome.jp/dbget-bin/www_bget?ko:K19932	P37236	914	3.4e-97	Frequenin-1 OS=Drosophila melanogaster GN=Frq1 PE=2 SV=2	PF13833//PF10591//PF13202//PF13405//PF13499//PF12763//PF00036	EF-hand domain pair//Secreted protein acidic and rich in cysteine Ca binding region//EF hand//EF-hand domain//EF-hand domain pair//Cytoskeletal-regulatory complex EF hand//EF hand	GO:0007165	signal transduction	GO:0005509//GO:0005515	calcium ion binding//protein binding	GO:0005578	proteinaceous extracellular matrix	KOG0044	Ca2+ sensor (EF-Hand superfamily)
Cluster-2101.0	2317	10801933	XP_022166503.1	2763	6.9e-310	zinc finger protein 569-like [Myzus persicae]	XM_015512460.1	XM_015512460	1269	0	PREDICTED: Diuraphis noxia zinc finger protein 84-like (LOC107164592), mRNA	K09228	KRAB	KRAB domain-containing zinc finger protein	http://www.genome.jp/dbget-bin/www_bget?ko:K09228	Q5MCW4	890	3.9e-94	Zinc finger protein 569 OS=Homo sapiens GN=ZNF569 PE=1 SV=1	PF01029//PF00096//PF13912//PF05280//PF02892//PF13465//PF00130	NusB family//Zinc finger, C2H2 type//C2H2-type zinc finger//Flagellar transcriptional activator (FlhC)//BED zinc finger//Zinc-finger double domain//Phorbol esters/diacylglycerol binding domain (C1 domain)	GO:1902208//GO:0035556//GO:0006355//GO:0045893	regulation of bacterial-type flagellum assembly//intracellular signal transduction//regulation of transcription, DNA-templated//positive regulation of transcription, DNA-templated	GO:0003723//GO:0003677//GO:0046872	RNA binding//DNA binding//metal ion binding	--	--	--	--
Cluster-5206.656	379	--	--	--	--	--	--	--	--	--	--	--	--	--	--	--	--	--	--	PF02258	Shiga-like toxin beta subunit	GO:0019836	hemolysis by symbiont of host erythrocytes	--	--	GO:0005576	extracellular region	--	--
Cluster-3279.0	472	--	--	--	--	--	--	--	--	--	--	--	--	--	--	--	--	--	--	--	--	--	--	--	--	--	--	--	--
Cluster-3805.0	525	4411660	XP_008189616.1	145	5.8e-07	PREDICTED: uncharacterized protein LOC103311699 [Acyrthosiphon pisum]	--	--	--	--	--	--	--	--	--	--	--	--	--	PF04281//PF04977	Mitochondrial import receptor subunit Tom22//Septum formation initiator	GO:0006886//GO:0007049	intracellular protein transport//cell cycle	--	--	GO:0005741	mitochondrial outer membrane	--	--
Cluster-5206.655	1269	10802888	XP_022167566.1	331	3.8e-28	LOW QUALITY PROTEIN: uncharacterized protein LOC111031785 [Myzus persicae]	XM_015517516.1	XM_015517516	156	1.41302e-73	PREDICTED: Diuraphis noxia uncharacterized LOC107168193 (LOC107168193), transcript variant X2, mRNA	--	--	--	--	--	--	--	--	--	--	--	--	--	--	--	--	--	--
Cluster-1110.0	3266	7689147	XP_015374175.1	2389	2.3e-266	PREDICTED: neprilysin-2-like [Diuraphis noxia]	XM_008186705.2	XM_008186705	1301	0	PREDICTED: Acyrthosiphon pisum neprilysin-2 (LOC100162251), transcript variant X1, mRNA	K08635	MMEL1, NEP	neprilysin	http://www.genome.jp/dbget-bin/www_bget?ko:K08635	O44857	954	2.1e-101	Neprilysin-2 OS=Caenorhabditis elegans GN=nep-2 PE=1 SV=2	PF05649//PF01431//PF01435	Peptidase family M13//Peptidase family M13//Peptidase family M48	GO:0006508	proteolysis	GO:0004222	metalloendopeptidase activity	--	--	KOG3624	M13 family peptidase
Cluster-5206.654	1962	10804893	XP_022169770.1	991	1.7e-104	ras-related protein Rab-2 [Myzus persicae]	XM_001951873.4	XM_001951873	1050	0	PREDICTED: Acyrthosiphon pisum ras-related protein Rab-2A (LOC100164415), transcript variant X1, mRNA	K07877	RAB2A	Ras-related protein Rab-2A	http://www.genome.jp/dbget-bin/www_bget?ko:K07877	Q05975	939	6.9e-100	Ras-related protein Rab-2 OS=Lymnaea stagnalis GN=RAB2 PE=2 SV=1	PF03193//PF00071//PF08477//PF01926//PF04670//PF00025	Protein of unknown function, DUF258//Ras family//Ras of Complex, Roc, domain of DAPkinase//50S ribosome-binding GTPase//Gtr1/RagA G protein conserved region//ADP-ribosylation factor family	GO:0007264	small GTPase mediated signal transduction	GO:0003924//GO:0005525	GTPase activity//GTP binding	--	--	KOG0098	GTPase Rab2, small G protein superfamily
Cluster-2686.1	3328	2475491	XP_001946355.2	4594	0	PREDICTED: vacuolar protein sorting-associated protein 54 [Acyrthosiphon pisum]	XM_001946320.4	XM_001946320	2473	0	PREDICTED: Acyrthosiphon pisum vacuolar protein sorting-associated protein 54 (LOC100159470), mRNA	K17600	VPS54	vacuolar protein sorting-associated protein 54	http://www.genome.jp/dbget-bin/www_bget?ko:K17600	Q9VLC0	1347	5.7e-147	Vacuolar protein sorting-associated protein 54 OS=Drosophila melanogaster GN=scat PE=1 SV=1	PF07928//PF08718//PF04048	Vps54-like protein//Glycolipid transfer protein (GLTP)//Sec8 exocyst complex component specific domain	GO:0046836//GO:0015031//GO:0042147//GO:0006904	glycolipid transport//protein transport//retrograde transport, endosome to Golgi//vesicle docking involved in exocytosis	GO:0017089//GO:0051861	glycolipid transporter activity//glycolipid binding	GO:0000145//GO:0005737	exocyst//cytoplasm	KOG2115	Vacuolar sorting protein VPS45
Cluster-2686.0	360	--	--	--	--	--	--	--	--	--	--	--	--	--	--	--	--	--	--	--	--	--	--	--	--	--	--	--	--
Cluster-8122.0	308	--	--	--	--	--	--	--	--	--	--	--	--	--	--	--	--	--	--	--	--	--	--	--	--	--	--	--	--
Cluster-5206.653	4078	4414334	XP_008181989.1	3570	0	PREDICTED: E3 ubiquitin-protein ligase arkadia [Acyrthosiphon pisum]	XM_008183767.2	XM_008183767	2323	0	PREDICTED: Acyrthosiphon pisum E3 ubiquitin-protein ligase arkadia (LOC100573509), transcript variant X1, mRNA	--	--	--	--	E9QAU8	312	7.2e-27	RING finger protein 165 OS=Mus musculus GN=Rnf165 PE=2 SV=1	PF17123//PF13639//PF11789//PF12861//PF14634//PF12678//PF00097//PF12906	RING-like zinc finger//Ring finger domain//Zinc-finger of the MIZ type in Nse subunit//Anaphase-promoting complex subunit 11 RING-H2 finger//zinc-RING finger domain//RING-H2 zinc finger//Zinc finger, C3HC4 type (RING finger)//RING-variant domain	GO:0016567	protein ubiquitination	GO:0005515//GO:0008270//GO:0046872//GO:0004842	protein binding//zinc ion binding//metal ion binding//ubiquitin-protein transferase activity	GO:0005680	anaphase-promoting complex	KOG0800	FOG: Predicted E3 ubiquitin ligase
Cluster-7687.0	3588	8343682	XP_016659099.1	1882	1.5e-207	PREDICTED: uncharacterized protein LOC100163639 isoform X1 [Acyrthosiphon pisum]	XM_016803610.1	XM_016803610	822	0	PREDICTED: Acyrthosiphon pisum GDP-fucose protein O-fucosyltransferase 2-like (LOC100163639), transcript variant X1, mRNA	K03691	POFUT	peptide-O-fucosyltransferase	http://www.genome.jp/dbget-bin/www_bget?ko:K03691	Q9Y2G5	729	2.8e-75	GDP-fucose protein O-fucosyltransferase 2 OS=Homo sapiens GN=POFUT2 PE=1 SV=3	PF07714//PF06293//PF00069//PF03493	Protein tyrosine kinase//Lipopolysaccharide kinase (Kdo/WaaP) family//Protein kinase domain//Calcium-activated BK potassium channel alpha subunit	GO:0006813//GO:0006468	potassium ion transport//protein phosphorylation	GO:0015269//GO:0005524//GO:0004672//GO:0016773	calcium-activated potassium channel activity//ATP binding//protein kinase activity//phosphotransferase activity, alcohol group as acceptor	GO:0016020	membrane	--	--
Cluster-4401.0	345	--	--	--	--	--	--	--	--	--	--	--	--	--	--	--	--	--	--	--	--	--	--	--	--	--	--	--	--
Cluster-3541.0	1597	7699310	XP_015371969.1	1083	3e-115	PREDICTED: neuromedin-U receptor 2-like isoform X1 [Diuraphis noxia]	XM_016807048.1	XM_016807048	626	0	PREDICTED: Acyrthosiphon pisum neuromedin-U receptor 2 (LOC100159355), transcript variant X2, mRNA	K05052	NMUR1	neuromedin U receptor 1	http://www.genome.jp/dbget-bin/www_bget?ko:K05052	Q8BZ39	254	1.5e-20	Neuromedin-U receptor 2 OS=Mus musculus GN=Nmur2 PE=2 SV=1	PF00001	7 transmembrane receptor (rhodopsin family)	GO:0007186	G-protein coupled receptor signaling pathway	GO:0004930	G-protein coupled receptor activity	GO:0016021	integral component of membrane	KOG3656	FOG: 7 transmembrane receptor
Cluster-5206.652	4494	2476457	XP_001945607.2	3289	0	PREDICTED: autism susceptibility gene 2 protein isoform X1 [Acyrthosiphon pisum]	XM_015512842.1	XM_015512842	3210	0	PREDICTED: Diuraphis noxia autism susceptibility gene 2 protein-like (LOC107164861), transcript variant X1, mRNA	--	--	--	--	--	--	--	--	PF00517//PF04111	Retroviral envelope protein//Autophagy protein Apg6	GO:0006914	autophagy	GO:0005198	structural molecule activity	GO:0019031	viral envelope	--	--
Cluster-5768.1	492	--	--	--	--	--	XM_016804196.1	XM_016804196	43	3.43705e-11	PREDICTED: Acyrthosiphon pisum decorin-like (LOC100165529), mRNA	--	--	--	--	--	--	--	--	--	--	--	--	--	--	--	--	--	--
Cluster-5206.303	2612	8350334	XP_016662586.1	3410	0	PREDICTED: protein VAC14 homolog [Acyrthosiphon pisum]	XM_008188077.2	XM_008188077	1718	0	PREDICTED: Acyrthosiphon pisum protein VAC14 homolog (LOC100163189), transcript variant X1, mRNA	K15305	VAC14, TAX1BP2	vacuole morphology and inheritance protein 14	http://www.genome.jp/dbget-bin/www_bget?ko:K15305	Q5ZIW5	1670	1.6e-184	Protein VAC14 homolog OS=Gallus gallus GN=VAC14 PE=2 SV=1	PF07571//PF02985	TAF6 C-terminal HEAT repeat domain//HEAT repeat	GO:0051090	regulation of sequence-specific DNA binding transcription factor activity	GO:0005515	protein binding	GO:0005634	nucleus	KOG0212	Uncharacterized conserved protein
Cluster-8347.0	347	--	--	--	--	--	--	--	--	--	--	--	--	--	--	--	--	--	--	--	--	--	--	--	--	--	--	--	--
Cluster-8963.0	2664	10805411	XP_022170346.1	2895	0	CD166 antigen [Myzus persicae]	XM_003240309.3	XM_003240309	2103	0	PREDICTED: Acyrthosiphon pisum CD166 antigen (LOC100575358), mRNA	--	--	--	--	Q8N126	169	1.8e-10	Cell adhesion molecule 3 OS=Homo sapiens GN=CADM3 PE=1 SV=1	PF13895//PF01974	Immunoglobulin domain//tRNA intron endonuclease, catalytic C-terminal domain	GO:0006388//GO:0051252	tRNA splicing, via endonucleolytic cleavage and ligation//regulation of RNA metabolic process	GO:0005515//GO:0000213	protein binding//tRNA-intron endonuclease activity	GO:0000214	tRNA-intron endonuclease complex	--	--
Cluster-5206.3356	3642	58052	CAB99192.1	1401	9.2e-152	endonuclease..reverse transcriptase [Drosophila melanogaster]	--	--	--	--	--	--	--	--	--	Q03277	570	7.8e-57	Retrovirus-related Pol polyprotein from type-1 retrotransposable element R1 (Fragment) OS=Bradysia coprophila PE=3 SV=1	--	--	--	--	--	--	--	--	--	--
Cluster-8171.0	329	--	--	--	--	--	XM_015511536.1	XM_015511536	56	1.31852e-18	PREDICTED: Diuraphis noxia potassium voltage-gated channel protein Shal (LOC107163906), mRNA	--	--	--	--	--	--	--	--	--	--	--	--	--	--	--	--	--	--
Cluster-5206.302	3177	10793699	XP_022166141.1	3601	0	paramyosin, long form [Myzus persicae]	XM_008190236.1	XM_008190236	2564	0	PREDICTED: Acyrthosiphon pisum paramyosin, long form (LOC100159647), mRNA	--	--	--	--	P35415	2560	1.2e-287	Paramyosin, long form OS=Drosophila melanogaster GN=Prm PE=1 SV=1	PF01576//PF00038//PF05221	Myosin tail//Intermediate filament protein//S-adenosyl-L-homocysteine hydrolase	GO:0006555//GO:0006730	methionine metabolic process//one-carbon metabolic process	GO:0004013//GO:0003774//GO:0005198	adenosylhomocysteinase activity//motor activity//structural molecule activity	GO:0005882//GO:0016459	intermediate filament//myosin complex	KOG0161	Myosin class II heavy chain
Cluster-527.0	383	--	--	--	--	--	--	--	--	--	--	--	--	--	--	--	--	--	--	--	--	--	--	--	--	--	--	--	--
Cluster-3440.0	634	--	--	--	--	--	--	--	--	--	--	--	--	--	--	--	--	--	--	--	--	--	--	--	--	--	--	--	--
Cluster-5206.3357	3082	7764300	XP_015509714.1	981	3.9e-103	PREDICTED: putative 115 kDa protein in type-1 retrotransposable element R1DM [Neodiprion lecontei]	--	--	--	--	--	--	--	--	--	P16425	449	7.1e-43	Putative 115 kDa protein in type-1 retrotransposable element R1DM OS=Drosophila melanogaster GN=R1A1-element\ORF2 PE=3 SV=1	--	--	--	--	--	--	--	--	--	--
Cluster-6191.0	959	4417286	XP_008187027.1	540	1.7e-52	PREDICTED: RNA exonuclease 1 homolog [Acyrthosiphon pisum]	XM_008188805.2	XM_008188805	306	4.3648e-157	PREDICTED: Acyrthosiphon pisum RNA exonuclease 1 homolog (LOC103310455), mRNA	--	--	--	--	--	--	--	--	--	--	--	--	--	--	--	--	--	--
Cluster-7998.0	705	--	--	--	--	--	--	--	--	--	--	--	--	--	--	--	--	--	--	--	--	--	--	--	--	--	--	--	--
Cluster-1792.0	2416	10802060	XP_022166641.1	3180	0	mitochondrial Rho GTPase [Myzus persicae]	XM_001952393.3	XM_001952393	1635	0	PREDICTED: Acyrthosiphon pisum mitochondrial Rho GTPase (LOC100160472), mRNA	K07870	RHOT1, ARHT1	mitochondrial Rho GTPase 1	http://www.genome.jp/dbget-bin/www_bget?ko:K07870	Q298L5	1343	1.2e-146	Mitochondrial Rho GTPase OS=Drosophila pseudoobscura pseudoobscura GN=Miro PE=3 SV=1	PF13405//PF13499//PF00025//PF01926//PF00735//PF10662//PF00503//PF00071//PF00036//PF13833//PF08477//PF10591//PF00005	EF-hand domain//EF-hand domain pair//ADP-ribosylation factor family//50S ribosome-binding GTPase//Septin//Ethanolamine utilisation - propanediol utilisation//G-protein alpha subunit//Ras family//EF hand//EF-hand domain pair//Ras of Complex, Roc, domain of DAPkinase//Secreted protein acidic and rich in cysteine Ca binding region//ABC transporter	GO:0006576//GO:0007165//GO:0007264//GO:0007186	cellular biogenic amine metabolic process//signal transduction//small GTPase mediated signal transduction//G-protein coupled receptor signaling pathway	GO:0016887//GO:0031683//GO:0005509//GO:0005524//GO:0004871//GO:0005525//GO:0019001//GO:0003924	ATPase activity//G-protein beta/gamma-subunit complex binding//calcium ion binding//ATP binding//signal transducer activity//GTP binding//guanyl nucleotide binding//GTPase activity	GO:0005578	proteinaceous extracellular matrix	KOG1707	Predicted Ras related/Rac-GTP binding protein
Cluster-5206.3681	480	--	--	--	--	--	--	--	--	--	--	--	--	--	--	--	--	--	--	--	--	--	--	--	--	--	--	--	--
Cluster-7278.0	795	10807871	XP_022173052.1	151	1.8e-07	uncharacterized protein LOC111035662 [Myzus persicae]	--	--	--	--	--	--	--	--	--	--	--	--	--	PF00418	Tau and MAP protein, tubulin-binding repeat	--	--	GO:0015631	tubulin binding	GO:0045298	tubulin complex	--	--
Cluster-6115.0	1934	7700669	XP_015373491.1	2719	7.2e-305	PREDICTED: protein wntless [Diuraphis noxia]	XM_003245040.3	XM_003245040	1312	0	PREDICTED: Acyrthosiphon pisum protein wntless (LOC100166090), mRNA	--	--	--	--	B4L184	1666	3.4e-184	Protein wntless OS=Drosophila mojavensis GN=wls PE=3 SV=1	--	--	--	--	--	--	--	--	--	--
Cluster-1830.0	339	--	--	--	--	--	--	--	--	--	--	--	--	--	--	--	--	--	--	--	--	--	--	--	--	--	--	--	--
Cluster-1868.0	429	--	--	--	--	--	--	--	--	--	--	--	--	--	--	--	--	--	--	--	--	--	--	--	--	--	--	--	--
Cluster-3456.0	3139	2477891	XP_003246488.1	3174	0	PREDICTED: solute carrier organic anion transporter family member 2A1-like [Acyrthosiphon pisum]	XM_003246440.3	XM_003246440	1627	0	PREDICTED: Acyrthosiphon pisum solute carrier organic anion transporter family member 2A1-like (LOC100571911), mRNA	--	--	--	--	Q9Y6L6	212	2.2e-15	Solute carrier organic anion transporter family member 1B1 OS=Homo sapiens GN=SLCO1B1 PE=1 SV=2	PF03137	Organic Anion Transporter Polypeptide (OATP) family	GO:0006810	transport	GO:0005215	transporter activity	GO:0016020	membrane	KOG3626	Organic anion transporter
Cluster-7305.0	1303	--	--	--	--	--	--	--	--	--	--	--	--	--	--	--	--	--	--	PF01344//PF07646	Kelch motif//Kelch motif	--	--	GO:0005515	protein binding	--	--	--	--
Cluster-7305.1	350	--	--	--	--	--	--	--	--	--	--	--	--	--	--	--	--	--	--	PF02118	Srg family chemoreceptor	GO:0007165//GO:0007606	signal transduction//sensory perception of chemical stimulus	GO:0004888	transmembrane signaling receptor activity	GO:0016020	membrane	--	--
Cluster-7305.2	436	--	--	--	--	--	--	--	--	--	--	--	--	--	--	--	--	--	--	--	--	--	--	--	--	--	--	--	--
Cluster-2193.0	386	7704978	XP_015378371.1	354	2.5e-31	PREDICTED: uncharacterized protein LOC107172593 [Diuraphis noxia]	--	--	--	--	--	--	--	--	--	--	--	--	--	--	--	--	--	--	--	--	--	--	--
Cluster-3667.0	1868	2476324	XP_003244133.1	2510	1.2e-280	PREDICTED: SET and MYND domain-containing protein 4 [Acyrthosiphon pisum]	XM_003244085.3	XM_003244085	1090	0	PREDICTED: Acyrthosiphon pisum SET and MYND domain-containing protein 4 (LOC100575853), mRNA	--	--	--	--	Q8BTK5	374	2.1e-34	SET and MYND domain-containing protein 4 OS=Mus musculus GN=Smyd4 PE=2 SV=2	PF00856//PF13414//PF04216	SET domain//TPR repeat//Protein involved in formate dehydrogenase formation	--	--	GO:0005515	protein binding	GO:0005737	cytoplasm	KOG2084	Predicted histone tail methylase containing SET domain
Cluster-5284.0	7754	10801638	XP_022166184.1	10624	0	dedicator of cytokinesis protein 7 isoform X2 [Myzus persicae]	XM_015511411.1	XM_015511411	5026	0	PREDICTED: Diuraphis noxia dedicator of cytokinesis protein 7 (LOC107163822), transcript variant X3, mRNA	K21852	DOCK6_7_8	dedicator of cytokinesis protein 6/7/8	http://www.genome.jp/dbget-bin/www_bget?ko:K21852	Q8C147	2829	0	Dedicator of cytokinesis protein 8 OS=Mus musculus GN=Dock8 PE=1 SV=4	PF01057//PF03470	Parvovirus non-structural protein NS1//XS zinc finger domain	GO:0031047//GO:0019079	gene silencing by RNA//viral genome replication	--	--	--	--	KOG1997	PH domain-containing protein
Cluster-6226.0	722	8331875	XP_016665176.1	157	3.3e-08	PREDICTED: uncharacterized protein LOC107885917 [Acyrthosiphon pisum]	--	--	--	--	--	--	--	--	--	--	--	--	--	--	--	--	--	--	--	--	--	--	--
Cluster-6277.0	1347	10809748	XP_022175131.1	1047	3.8e-111	leucine-rich repeat-containing protein 57-like [Myzus persicae]	XM_008183206.2	XM_008183206	536	0	PREDICTED: Acyrthosiphon pisum leucine-rich repeat-containing protein 57-like (LOC103308923), mRNA	--	--	--	--	Q8N9N7	477	1.8e-46	Leucine-rich repeat-containing protein 57 OS=Homo sapiens GN=LRRC57 PE=1 SV=1	PF00560//PF13855	Leucine Rich Repeat//Leucine rich repeat	--	--	GO:0005515	protein binding	--	--	KOG0619	FOG: Leucine rich repeat
Cluster-5206.1215	668	10804564	XP_022169412.1	455	8.4e-43	uncharacterized protein LOC111033123 isoform X1 [Myzus persicae]	--	--	--	--	--	--	--	--	--	--	--	--	--	--	--	--	--	--	--	--	--	--	--
Cluster-1500.0	2171	2478667	XP_001951578.2	1724	1.9e-189	PREDICTED: GATA zinc finger domain-containing protein 14 [Acyrthosiphon pisum]	XM_001951543.4	XM_001951543	676	0	PREDICTED: Acyrthosiphon pisum GATA zinc finger domain-containing protein 14 (LOC100165846), mRNA	--	--	--	--	Q54UA9	181	6e-12	Probable serine/threonine-protein kinase clkA OS=Dictyostelium discoideum GN=clkA PE=3 SV=1	PF00076	RNA recognition motif. (a.k.a. RRM, RBD, or RNP domain)	--	--	GO:0003676	nucleic acid binding	--	--	--	--
Cluster-5206.1217	6059	2474986	XP_003241882.1	4307	0	PREDICTED: TATA-binding protein-associated factor 172 [Acyrthosiphon pisum]	XM_008180958.2	XM_008180958	2115	0	PREDICTED: Acyrthosiphon pisum TATA-binding protein-associated factor 172 (LOC100158840), transcript variant X2, mRNA	K15192	BTAF1, MOT1	TATA-binding protein-associated factor	http://www.genome.jp/dbget-bin/www_bget?ko:K15192	O14981	2426	7.9e-272	TATA-binding protein-associated factor 172 OS=Homo sapiens GN=BTAF1 PE=1 SV=2	PF04851//PF02985//PF00176//PF07571	Type III restriction enzyme, res subunit//HEAT repeat//SNF2 family N-terminal domain//TAF6 C-terminal HEAT repeat domain	GO:0051090	regulation of sequence-specific DNA binding transcription factor activity	GO:0005524//GO:0005515//GO:0003677//GO:0016787	ATP binding//protein binding//DNA binding//hydrolase activity	GO:0005634	nucleus	KOG0392	SNF2 family DNA-dependent ATPase domain-containing protein
Cluster-5206.1216	2807	10693548	XP_021924450.1	2309	3.7e-257	myotubularin-related protein 8 isoform X3 [Zootermopsis nevadensis]	XM_003245772.3	XM_003245772	1998	0	PREDICTED: Acyrthosiphon pisum myotubularin-related protein 6 (LOC100169408), transcript variant X1, mRNA	K18083	MTMR6_7_8	myotubularin-related protein 6/7/8	http://www.genome.jp/dbget-bin/www_bget?ko:K18083	Q5F452	1633	3.3e-180	Myotubularin-related protein 8 OS=Gallus gallus GN=MTMR8 PE=2 SV=1	PF01363//PF00102//PF11605//PF00782	FYVE zinc finger//Protein-tyrosine phosphatase//Vacuolar protein sorting protein 36 Vps36//Dual specificity phosphatase, catalytic domain	GO:0006470//GO:0006570	protein dephosphorylation//tyrosine metabolic process	GO:0004725//GO:0043130//GO:0046872//GO:0032266//GO:0008138	protein tyrosine phosphatase activity//ubiquitin binding//metal ion binding//phosphatidylinositol-3-phosphate binding//protein tyrosine/serine/threonine phosphatase activity	--	--	KOG1089	Myotubularin-related phosphatidylinositol 3-phosphate 3-phosphatase MTM6
Cluster-5206.1211	314	--	--	--	--	--	--	--	--	--	--	--	--	--	--	--	--	--	--	--	--	--	--	--	--	--	--	--	--
Cluster-5206.1210	8035	10811558	XP_022177126.1	11683	0	E3 ubiquitin-protein ligase HECTD1 [Myzus persicae]	XM_015519375.1	XM_015519375	3180	0	PREDICTED: Diuraphis noxia E3 ubiquitin-protein ligase HECTD1 (LOC107169588), mRNA	K12231	HECTD1	E3 ubiquitin-protein ligase HECTD1	http://www.genome.jp/dbget-bin/www_bget?ko:K12231	Q69ZR2	4105	0	E3 ubiquitin-protein ligase HECTD1 OS=Mus musculus GN=Hectd1 PE=1 SV=2	PF00632//PF13606//PF06701	HECT-domain (ubiquitin-transferase)//Ankyrin repeat//Mib_herc2	GO:0016567	protein ubiquitination	GO:0004842//GO:0005515//GO:0046872	ubiquitin-protein transferase activity//protein binding//metal ion binding	--	--	KOG0170	E3 ubiquitin protein ligase
Cluster-5206.1213	361	--	--	--	--	--	AC202226.4	AC202226	63	1.87667e-22	Acyrthosiphon pisum BAC VMRC38-10-A4 (Benaroya Research Institute VMRC38 Acrythosiphon pisum (Pea Aphid) BAC library) complete sequence	--	--	--	--	--	--	--	--	--	--	--	--	--	--	--	--	--	--
Cluster-5206.1212	4864	10812245	XP_022177879.1	1746	1.2e-191	uncharacterized protein LOC111038911 [Myzus persicae]	--	--	--	--	--	--	--	--	--	Q95SX7	292	1.8e-24	Probable RNA-directed DNA polymerase from transposon BS OS=Drosophila melanogaster GN=RTase PE=2 SV=1	PF02183//PF01166//PF00170//PF04977	Homeobox associated leucine zipper//TSC-22/dip/bun family//bZIP transcription factor//Septum formation initiator	GO:0006355//GO:0007049	regulation of transcription, DNA-templated//cell cycle	GO:0043565//GO:0003700	sequence-specific DNA binding//transcription factor activity, sequence-specific DNA binding	GO:0005667	transcription factor complex	--	--
Cluster-5206.2096	1180	7694586	XP_015366713.1	588	5.6e-58	PREDICTED: putative ATP synthase subunit f, mitochondrial [Diuraphis noxia]	NM_001126211.2	NM_001126211	383	0	Acyrthosiphon pisum mitochondrial ATP synthase F chain-like (LOC100145833), mRNA	K02130	ATPeF0F, ATP5J2	F-type H+-transporting ATPase subunit f	http://www.genome.jp/dbget-bin/www_bget?ko:K02130	Q9W141	431	3.3e-41	Putative ATP synthase subunit f, mitochondrial OS=Drosophila melanogaster GN=CG4692 PE=1 SV=1	--	--	--	--	--	--	--	--	--	--
Cluster-3164.0	916	7702679	XP_015375743.1	1088	4.6e-116	PREDICTED: uncharacterized protein LOC107170194 [Diuraphis noxia]	XM_015520257.1	XM_015520257	603	0	PREDICTED: Diuraphis noxia uncharacterized LOC107170194 (LOC107170194), mRNA	--	--	--	--	--	--	--	--	--	--	--	--	--	--	--	--	--	--
Cluster-5107.0	1961	4416205	XP_008185189.1	992	1.3e-104	PREDICTED: cleavage and polyadenylation specificity factor subunit 5 isoform X2 [Acyrthosiphon pisum]	XM_015508522.1	XM_015508522	721	0	PREDICTED: Diuraphis noxia cleavage and polyadenylation specificity factor subunit 5 (LOC107161907), transcript variant X2, mRNA	K14397	NUDT21, CPSF5, CFIM25	cleavage and polyadenylation specificity factor subunit 5	http://www.genome.jp/dbget-bin/www_bget?ko:K14397	Q6DJE4	603	6.3e-61	Cleavage and polyadenylation specificity factor subunit 5 OS=Xenopus laevis GN=cpsf5 PE=2 SV=1	PF13869//PF00293	Nucleotide hydrolase//NUDIX domain	GO:0006378	mRNA polyadenylation	GO:0003729//GO:0016787	mRNA binding//hydrolase activity	GO:0005849	mRNA cleavage factor complex	KOG1689	mRNA cleavage factor I subunit
Cluster-5206.2095	340	--	--	--	--	--	AC202226.4	AC202226	65	1.35787e-23	Acyrthosiphon pisum BAC VMRC38-10-A4 (Benaroya Research Institute VMRC38 Acrythosiphon pisum (Pea Aphid) BAC library) complete sequence	--	--	--	--	--	--	--	--	--	--	--	--	--	--	--	--	--	--
Cluster-5206.1219	1130	10813893	XP_022179689.1	1203	2.6e-129	protein twisted gastrulation [Myzus persicae]	XM_001948344.4	XM_001948344	645	0	PREDICTED: Acyrthosiphon pisum protein twisted gastrulation (LOC100164457), mRNA	--	--	--	--	P54356	484	2.3e-47	Protein twisted gastrulation OS=Drosophila melanogaster GN=tsg PE=1 SV=1	--	--	--	--	--	--	--	--	--	--
Cluster-3848.0	362	--	--	--	--	--	--	--	--	--	--	--	--	--	--	--	--	--	--	--	--	--	--	--	--	--	--	--	--
Cluster-5206.2090	613	10815805	XP_022181816.1	750	4.8e-77	40S ribosomal protein S23 [Myzus persicae]	XM_015510147.1	XM_015510147	393	0	PREDICTED: Diuraphis noxia 40S ribosomal protein S23 (LOC107162951), mRNA	K02973	RP-S23e, RPS23	small subunit ribosomal protein S23e	http://www.genome.jp/dbget-bin/www_bget?ko:K02973	Q6EV23	733	1.7e-76	40S ribosomal protein S23 OS=Papilio dardanus GN=RpS23 PE=2 SV=1	PF00164//PF09445	Ribosomal protein S12/S23//RNA cap guanine-N2 methyltransferase	GO:0006412//GO:0009452//GO:0042254//GO:0001510	translation//7-methylguanosine RNA capping//ribosome biogenesis//RNA methylation	GO:0008168//GO:0003735	methyltransferase activity//structural constituent of ribosome	GO:0005622//GO:0005840	intracellular//ribosome	KOG1749	40S ribosomal protein S23
Cluster-1977.0	1261	1167106	XP_001944298.1	872	7e-91	PREDICTED: uncharacterized protein LOC100158854 [Acyrthosiphon pisum]	XM_001944263.4	XM_001944263	671	0	PREDICTED: Acyrthosiphon pisum uncharacterized LOC100158854 (LOC100158854), mRNA	--	--	--	--	--	--	--	--	--	--	--	--	--	--	--	--	--	--
Cluster-5016.0	451	10797881	XP_022161997.1	816	7.8e-85	A disintegrin and metalloproteinase with thrombospondin motifs 20-like [Myzus persicae]	XM_015523697.1	XM_015523697	324	1.94275e-167	PREDICTED: Diuraphis noxia A disintegrin and metalloproteinase with thrombospondin motifs 20-like (LOC107173243), mRNA	K08624	ADAMTS9	a disintegrin and metalloproteinase with thrombospondin motifs 9	http://www.genome.jp/dbget-bin/www_bget?ko:K08624	Q19791	382	6.1e-36	A disintegrin and metalloproteinase with thrombospondin motifs gon-1 OS=Caenorhabditis elegans GN=gon-1 PE=1 SV=3	PF01421//PF00413	Reprolysin (M12B) family zinc metalloprotease//Matrixin	GO:0006508	proteolysis	GO:0004222//GO:0008270	metalloendopeptidase activity//zinc ion binding	GO:0031012	extracellular matrix	KOG3538	Disintegrin metalloproteinases with thrombospondin repeats
Cluster-1560.1	762	4413478	XP_008180582.1	493	3.7e-47	PREDICTED: broad-complex core protein isoforms 1..2..3..4..5 isoform X3 [Acyrthosiphon pisum]	XM_008182360.2	XM_008182360	460	0	PREDICTED: Acyrthosiphon pisum broad-complex core protein (LOC100167818), transcript variant X6, mRNA	--	--	--	--	--	--	--	--	--	--	--	--	--	--	--	--	--	--
Cluster-1560.0	397	10800422	XP_022164840.1	653	5.5e-66	broad-complex core protein-like isoform X2 [Myzus persicae]	XM_008182360.2	XM_008182360	262	4.95594e-133	PREDICTED: Acyrthosiphon pisum broad-complex core protein (LOC100167818), transcript variant X6, mRNA	K02174	BR-C	broad-complex core protein	http://www.genome.jp/dbget-bin/www_bget?ko:K02174	Q24206	391	4.9e-37	Broad-complex core protein isoform 6 OS=Drosophila melanogaster GN=br PE=1 SV=2	PF00651	BTB/POZ domain	--	--	GO:0005515	protein binding	--	--	--	--
Cluster-8159.0	344	--	--	--	--	--	XM_015517940.1	XM_015517940	115	2.20615e-51	PREDICTED: Diuraphis noxia fibroblast growth factor 1-like (LOC107168505), mRNA	--	--	--	--	--	--	--	--	--	--	--	--	--	--	--	--	--	--
Cluster-7797.0	399	10809877	XP_022175273.1	588	1.9e-58	lysosomal-trafficking regulator isoform X2 [Myzus persicae]	XM_016801091.1	XM_016801091	297	1.74226e-152	PREDICTED: Acyrthosiphon pisum lysosomal-trafficking regulator (LOC100163093), mRNA	--	--	--	--	--	--	--	--	--	--	--	--	--	--	--	--	--	--
Cluster-750.0	623	11157967	PCG77029.1	233	4.3e-17	hypothetical protein B5V51_8207 [Heliothis virescens]	--	--	--	--	--	--	--	--	--	--	--	--	--	--	--	--	--	--	--	--	--	--	--
Cluster-5206.3870	353	--	--	--	--	--	--	--	--	--	--	--	--	--	--	--	--	--	--	--	--	--	--	--	--	--	--	--	--
Cluster-1031.0	388	--	--	--	--	--	--	--	--	--	--	--	--	--	--	--	--	--	--	--	--	--	--	--	--	--	--	--	--
Cluster-4011.0	1954	1168223	XP_001947300.1	2360	3.1e-263	PREDICTED: probable G-protein coupled receptor Mth-like 5 [Acyrthosiphon pisum]	XM_001947265.4	XM_001947265	1142	0	PREDICTED: Acyrthosiphon pisum probable G-protein coupled receptor Mth-like 5 (LOC100162279), mRNA	K04599	MTH	G protein-coupled receptor Mth (Methuselah protein)	http://www.genome.jp/dbget-bin/www_bget?ko:K04599	Q9VGG8	953	1.6e-101	Probable G-protein coupled receptor Mth-like 5 OS=Drosophila melanogaster GN=mthl5 PE=2 SV=2	PF00002//PF05009	7 transmembrane receptor (Secretin family)//Epstein-Barr virus nuclear antigen 3 (EBNA-3)	GO:0016032//GO:0007186	viral process//G-protein coupled receptor signaling pathway	GO:0004930	G-protein coupled receptor activity	GO:0016021//GO:0042025	integral component of membrane//host cell nucleus	--	--
Cluster-830.0	1302	1168343	XP_001950688.1	1810	1.2e-199	PREDICTED: 26S proteasome non-ATPase regulatory subunit 13 [Acyrthosiphon pisum]	XM_001950653.4	XM_001950653	962	0	PREDICTED: Acyrthosiphon pisum 26S proteasome non-ATPase regulatory subunit 13 (LOC100167897), mRNA	K03039	PSMD13, RPN9	26S proteasome regulatory subunit N9	http://www.genome.jp/dbget-bin/www_bget?ko:K03039	B0BN93	813	1.9e-85	26S proteasome non-ATPase regulatory subunit 13 OS=Rattus norvegicus GN=Psmd13 PE=1 SV=1	PF09239//PF02186//PF04901//PF01399	Topoisomerase VI B subunit, transducer//TFIIE beta subunit core domain//Receptor activity modifying family//PCI domain	GO:0006265//GO:0006886//GO:0008277//GO:0015031//GO:0006367	DNA topological change//intracellular protein transport//regulation of G-protein coupled receptor protein signaling pathway//protein transport//transcription initiation from RNA polymerase II promoter	GO:0003677//GO:0005515//GO:0008565//GO:0003918	DNA binding//protein binding//protein transporter activity//DNA topoisomerase type II (ATP-hydrolyzing) activity	GO:0016021	integral component of membrane	KOG2908	26S proteasome regulatory complex, subunit RPN9/PSMD13
Cluster-5206.2775	342	--	--	--	--	--	--	--	--	--	--	--	--	--	--	--	--	--	--	--	--	--	--	--	--	--	--	--	--
Cluster-1231.0	1288	10803474	XP_022168215.1	1191	7.3e-128	ubiquinone biosynthesis protein COQ4 homolog, mitochondrial [Myzus persicae]	XM_008184286.2	XM_008184286	664	0	PREDICTED: Acyrthosiphon pisum ubiquinone biosynthesis protein COQ4 homolog, mitochondrial (LOC100160664), mRNA	K18586	COQ4	ubiquinone biosynthesis protein COQ4	http://www.genome.jp/dbget-bin/www_bget?ko:K18586	Q16FT5	689	4.4e-71	Ubiquinone biosynthesis protein COQ4 homolog, mitochondrial OS=Aedes aegypti GN=AAEL014646 PE=3 SV=1	PF05019	Coenzyme Q (ubiquinone) biosynthesis protein Coq4	GO:0006744	ubiquinone biosynthetic process	--	--	--	--	KOG3244	Protein involved in ubiquinone biosynthesis
Cluster-5923.0	5864	7689822	XP_015378899.1	4966	0	PREDICTED: uncharacterized protein LOC107173055 isoform X1 [Diuraphis noxia]	XM_015523413.1	XM_015523413	3530	0	PREDICTED: Diuraphis noxia uncharacterized LOC107173055 (LOC107173055), transcript variant X1, mRNA	K11671	NFRKB, INO80G	nuclear factor related to kappa-B-binding protein	http://www.genome.jp/dbget-bin/www_bget?ko:K11671	Q6P4R8	621	1.5e-62	Nuclear factor related to kappa-B-binding protein OS=Homo sapiens GN=NFRKB PE=1 SV=2	PF02727//PF06456	Copper amine oxidase, N2 domain//Arfaptin-like domain	GO:0009308//GO:0055114	amine metabolic process//oxidation-reduction process	GO:0019904//GO:0048038//GO:0008131//GO:0005507	protein domain specific binding//quinone binding//primary amine oxidase activity//copper ion binding	--	--	KOG1927	R-kappa-B and related transcription factors
Cluster-8277.0	2922	1168772	XP_001943523.1	2933	0	PREDICTED: ATP-binding cassette sub-family G member 1 isoform X1 [Acyrthosiphon pisum]	XM_001943488.4	XM_001943488	1305	0	PREDICTED: Acyrthosiphon pisum ATP-binding cassette sub-family G member 4 (LOC100168638), transcript variant X1, mRNA	K05679	ABCG1	ATP-binding cassette, subfamily G (WHITE), member 1	http://www.genome.jp/dbget-bin/www_bget?ko:K05679	Q64343	1037	4.4e-111	ATP-binding cassette sub-family G member 1 OS=Mus musculus GN=Abcg1 PE=1 SV=1	PF03193//PF01637//PF01061//PF01926//PF00005//PF00004//PF13304//PF00006	Protein of unknown function, DUF258//Archaeal ATPase//ABC-2 type transporter//50S ribosome-binding GTPase//ABC transporter//ATPase family associated with various cellular activities (AAA)//AAA domain, putative AbiEii toxin, Type IV TA system//ATP synthase alpha/beta family, nucleotide-binding domain	--	--	GO:0005524//GO:0005525//GO:0016887//GO:0003924	ATP binding//GTP binding//ATPase activity//GTPase activity	GO:0016020	membrane	--	--
Cluster-4517.0	423	--	--	--	--	--	--	--	--	--	--	--	--	--	--	--	--	--	--	--	--	--	--	--	--	--	--	--	--
Cluster-4031.0	616	--	--	--	--	--	--	--	--	--	--	--	--	--	--	--	--	--	--	--	--	--	--	--	--	--	--	--	--
Cluster-6109.0	624	--	--	--	--	--	--	--	--	--	--	--	--	--	--	--	--	--	--	--	--	--	--	--	--	--	--	--	--
Cluster-8867.0	1997	7698013	XP_015370524.1	1120	1.9e-119	PREDICTED: E3 ubiquitin-protein ligase RNF8-like [Diuraphis noxia]	XM_003247521.3	XM_003247521	476	0	PREDICTED: Acyrthosiphon pisum E3 ubiquitin-protein ligase RNF8 (LOC100163438), transcript variant X1, mRNA	K10667	RNF8	E3 ubiquitin-protein ligase RNF8	http://www.genome.jp/dbget-bin/www_bget?ko:K10667	Q2HJ46	237	1.8e-18	E3 ubiquitin-protein ligase RNF8 OS=Bos taurus GN=RNF8 PE=2 SV=1	PF14634//PF06156//PF12678//PF00097//PF13639//PF03854//PF00498//PF11789//PF01166//PF12861//PF16685	zinc-RING finger domain//Protein of unknown function (DUF972)//RING-H2 zinc finger//Zinc finger, C3HC4 type (RING finger)//Ring finger domain//P-11 zinc finger//FHA domain//Zinc-finger of the MIZ type in Nse subunit//TSC-22/dip/bun family//Anaphase-promoting complex subunit 11 RING-H2 finger//zinc RING finger of MSL2	GO:0006355//GO:0006260//GO:0016567	regulation of transcription, DNA-templated//DNA replication//protein ubiquitination	GO:0005515//GO:0046872//GO:0061630//GO:0008270//GO:0004842//GO:0003700//GO:0003723	protein binding//metal ion binding//ubiquitin protein ligase activity//zinc ion binding//ubiquitin-protein transferase activity//transcription factor activity, sequence-specific DNA binding//RNA binding	GO:0005667//GO:0005680	transcription factor complex//anaphase-promoting complex	--	--
Cluster-5517.0	438	--	--	--	--	--	--	--	--	--	--	--	--	--	--	--	--	--	--	--	--	--	--	--	--	--	--	--	--
Cluster-5206.1963	2594	10807490	XP_022172639.1	3023	0	neuroendocrine convertase 1-like [Myzus persicae]	XM_001947102.3	XM_001947102	1155	0	PREDICTED: Acyrthosiphon pisum neuroendocrine convertase 1 (LOC100166094), mRNA	K01359	PCSK1	proprotein convertase subtilisin/kexin type 1	http://www.genome.jp/dbget-bin/www_bget?ko:K01359	P63240	1143	2e-123	Neuroendocrine convertase 1 OS=Mus cookii GN=Pcsk1 PE=2 SV=1	PF00082//PF01483	Subtilase family//Proprotein convertase P-domain	GO:0006508	proteolysis	GO:0004252	serine-type endopeptidase activity	--	--	KOG3525	Subtilisin-like proprotein convertase
Cluster-7647.1	319	10814747	XP_022180631.1	483	2.3e-46	ABC transporter G family member 23-like isoform X2 [Myzus persicae]	XM_001945330.4	XM_001945330	217	4.03416e-108	PREDICTED: Acyrthosiphon pisum ABC transporter G family member 23 (LOC100159508), mRNA	--	--	--	--	--	--	--	--	PF01061	ABC-2 type transporter	--	--	--	--	GO:0016020	membrane	--	--
Cluster-7311.0	524	7697251	XP_015369673.1	140	2.2e-06	PREDICTED: cytokine receptor-like isoform X1 [Diuraphis noxia]	XM_001942564.4	XM_001942564	141	1.22354e-65	PREDICTED: Acyrthosiphon pisum domeless 2 (LOC100163919), transcript variant X1, mRNA	--	--	--	--	--	--	--	--	--	--	--	--	--	--	--	--	--	--
Cluster-1211.0	498	7689787	XP_015378861.1	307	9.1e-26	PREDICTED: dnaJ homolog subfamily B member 13-like [Diuraphis noxia]	XM_008181558.2	XM_008181558	136	6.97306e-63	PREDICTED: Acyrthosiphon pisum dnaJ homolog subfamily B member 6-like (LOC103308336), mRNA	--	--	--	--	--	--	--	--	--	--	--	--	--	--	--	--	--	--
Cluster-5206.1962	2232	10814056	XP_022179871.1	1607	7.4e-176	WD repeat-containing protein 54-like [Myzus persicae]	XM_016805165.1	XM_016805165	748	0	PREDICTED: Acyrthosiphon pisum WD repeat-containing protein 54-like (LOC100162098), transcript variant X3, mRNA	K11278	NPM3	nucleophosmin 3	http://www.genome.jp/dbget-bin/www_bget?ko:K11278	P91753	192	3.2e-13	Mitotic apparatus protein p62 OS=Lytechinus pictus PE=2 SV=1	PF00400	WD domain, G-beta repeat	--	--	GO:0005515	protein binding	--	--	--	--
Cluster-5206.2544	396	--	--	--	--	--	--	--	--	--	--	--	--	--	--	--	--	--	--	--	--	--	--	--	--	--	--	--	--
Cluster-5206.2545	1527	10793630	XP_022165395.1	1978	4.8e-219	WD repeat-containing protein 89 [Myzus persicae]	XM_001946145.4	XM_001946145	989	0	PREDICTED: Acyrthosiphon pisum WD repeat-containing protein 89 (LOC100162275), mRNA	--	--	--	--	Q9D0R9	367	1.1e-33	WD repeat-containing protein 89 OS=Mus musculus GN=Wdr89 PE=2 SV=1	PF05460//PF00400	Origin recognition complex subunit 6 (ORC6)//WD domain, G-beta repeat	GO:0006260	DNA replication	GO:0003677//GO:0005515	DNA binding//protein binding	GO:0005664	nuclear origin of replication recognition complex	KOG1188	WD40 repeat protein
Cluster-5206.2546	2981	10800675	XP_022165116.1	2887	0	phosphatidylinositol-binding clathrin assembly protein LAP isoform X8 [Myzus persicae]	XM_001946132.4	XM_001946132	2012	0	PREDICTED: Acyrthosiphon pisum phosphatidylinositol-binding clathrin assembly protein LAP (LOC100164083), transcript variant X8, mRNA	--	--	--	--	Q9VI75	1480	1.9e-162	Phosphatidylinositol-binding clathrin assembly protein LAP OS=Drosophila melanogaster GN=lap PE=1 SV=3	PF07651//PF13417	ANTH domain//Glutathione S-transferase, N-terminal domain	--	--	GO:0005515//GO:0005543	protein binding//phospholipid binding	--	--	KOG0251	Clathrin assembly protein AP180 and related proteins, contain ENTH domain
Cluster-5206.2547	773	--	--	--	--	--	--	--	--	--	--	--	--	--	--	--	--	--	--	--	--	--	--	--	--	--	--	--	--
Cluster-5206.2540	2172	1166857	XP_001951533.1	1485	1e-161	PREDICTED: la protein homolog isoform X1 [Acyrthosiphon pisum]	XM_015514453.1	XM_015514453	777	0	PREDICTED: Diuraphis noxia la protein homolog (LOC107165986), mRNA	K11090	LA, SSB	lupus La protein	http://www.genome.jp/dbget-bin/www_bget?ko:K11090	P40796	377	1.1e-34	La protein homolog OS=Drosophila melanogaster GN=La PE=1 SV=2	PF08777//PF00076	RNA binding motif//RNA recognition motif. (a.k.a. RRM, RBD, or RNP domain)	--	--	GO:0003676//GO:0003723	nucleic acid binding//RNA binding	--	--	KOG0118	FOG: RRM domain
Cluster-5206.2541	1852	10813254	XP_022178984.1	2157	1e-239	uridine 5'-monophosphate synthase-like [Myzus persicae]	XM_001947850.4	XM_001947850	1165	0	PREDICTED: Acyrthosiphon pisum uridine 5'-monophosphate synthase (LOC100162541), mRNA	K13421	UMPS	uridine monophosphate synthetase	http://www.genome.jp/dbget-bin/www_bget?ko:K13421	Q01637	1060	6e-114	Uridine 5'-monophosphate synthase OS=Drosophila melanogaster GN=r-l PE=2 SV=2	PF00156//PF01212//PF00215//PF04441	Phosphoribosyl transferase domain//Beta-eliminating lyase//Orotidine 5'-phosphate decarboxylase / HUMPS family//Poxvirus early transcription factor (VETF), large subunit	GO:0006520//GO:0006207//GO:0045893//GO:0009116//GO:0006206	cellular amino acid metabolic process//'de novo' pyrimidine nucleobase biosynthetic process//positive regulation of transcription, DNA-templated//nucleoside metabolic process//pyrimidine nucleobase metabolic process	GO:0004590//GO:0016829	orotidine-5'-phosphate decarboxylase activity//lyase activity	--	--	KOG1377	Uridine 5'- monophosphate synthase/orotate phosphoribosyltransferase
Cluster-5206.2542	449	--	--	--	--	--	--	--	--	--	--	--	--	--	--	--	--	--	--	--	--	--	--	--	--	--	--	--	--
Cluster-5206.2543	498	--	--	--	--	--	--	--	--	--	--	--	--	--	--	--	--	--	--	--	--	--	--	--	--	--	--	--	--
Cluster-5163.0	405	10806494	XP_022171549.1	604	2.7e-60	uncharacterized protein LOC111034574 [Myzus persicae]	XM_008179988.2	XM_008179988	269	6.48614e-137	PREDICTED: Acyrthosiphon pisum uncharacterized LOC100167364 (LOC100167364), mRNA	--	--	--	--	--	--	--	--	PF02985	HEAT repeat	--	--	GO:0005515	protein binding	--	--	--	--
Cluster-5206.2548	2537	--	--	--	--	--	AC202226.4	AC202226	44	5.2152e-11	Acyrthosiphon pisum BAC VMRC38-10-A4 (Benaroya Research Institute VMRC38 Acrythosiphon pisum (Pea Aphid) BAC library) complete sequence	--	--	--	--	--	--	--	--	--	--	--	--	--	--	--	--	--	--
Cluster-1953.0	517	--	--	--	--	--	--	--	--	--	--	--	--	--	--	--	--	--	--	--	--	--	--	--	--	--	--	--	--
Cluster-6498.0	989	--	--	--	--	--	--	--	--	--	--	--	--	--	--	--	--	--	--	--	--	--	--	--	--	--	--	--	--
Cluster-6258.0	3450	10801978	XP_022166552.1	4193	0	tolloid-like protein 2 [Myzus persicae]	XM_001945767.4	XM_001945767	2336	0	PREDICTED: Acyrthosiphon pisum tolloid-like protein 1 (LOC100167885), mRNA	--	--	--	--	Q9TU53	417	4.1e-39	Cubilin OS=Canis familiaris GN=CUBN PE=1 SV=1	PF00487//PF00057	Fatty acid desaturase//Low-density lipoprotein receptor domain class A	GO:0006629	lipid metabolic process	GO:0005515	protein binding	--	--	KOG4292	Cubilin, multiligand receptor mediating cobalamin absorption
Cluster-7440.0	1800	7687798	XP_015380287.1	939	1.7e-98	PREDICTED: ras-like protein 2 [Diuraphis noxia]	XM_016800943.1	XM_016800943	718	0	PREDICTED: Acyrthosiphon pisum ras-like protein 2 (LOC100164579), transcript variant X1, mRNA	K07830	RRAS2, TC21	Ras-related protein R-Ras2	http://www.genome.jp/dbget-bin/www_bget?ko:K07830	P04388	683	3e-70	Ras-like protein 2 OS=Drosophila melanogaster GN=Ras64B PE=1 SV=2	PF00071//PF03193//PF01926//PF02421//PF00025//PF06821//PF08477	Ras family//Protein of unknown function, DUF258//50S ribosome-binding GTPase//Ferrous iron transport protein B//ADP-ribosylation factor family//Serine hydrolase//Ras of Complex, Roc, domain of DAPkinase	GO:0015684//GO:0007264	ferrous iron transport//small GTPase mediated signal transduction	GO:0016787//GO:0003924//GO:0005525//GO:0015093	hydrolase activity//GTPase activity//GTP binding//ferrous iron transmembrane transporter activity	GO:0016021	integral component of membrane	KOG0395	Ras-related GTPase
Cluster-3322.0	435	--	--	--	--	--	XM_003245158.3	XM_003245158	123	1.01557e-55	PREDICTED: Acyrthosiphon pisum uncharacterized LOC100574069 (LOC100574069), mRNA	--	--	--	--	--	--	--	--	--	--	--	--	--	--	--	--	--	--
Cluster-309.0	387	--	--	--	--	--	--	--	--	--	--	--	--	--	--	--	--	--	--	--	--	--	--	--	--	--	--	--	--
Cluster-5206.3081	362	--	--	--	--	--	--	--	--	--	--	--	--	--	--	--	--	--	--	--	--	--	--	--	--	--	--	--	--
Cluster-148.0	2033	10814514	XP_022180367.1	2396	2.2e-267	E3 ubiquitin-protein ligase MGRN1 [Myzus persicae]	XM_001951789.4	XM_001951789	1592	0	PREDICTED: Acyrthosiphon pisum E3 ubiquitin-protein ligase MGRN1 (LOC100168458), transcript variant X1, mRNA	--	--	--	--	Q3TEL6	937	1.2e-99	RING finger protein 157 OS=Mus musculus GN=Rnf157 PE=2 SV=2	PF03854//PF17123//PF14634//PF13639	P-11 zinc finger//RING-like zinc finger//zinc-RING finger domain//Ring finger domain	--	--	GO:0008270//GO:0005515//GO:0003723	zinc ion binding//protein binding//RNA binding	--	--	KOG4265	Predicted E3 ubiquitin ligase
Cluster-4684.0	710	10800229	XP_022164621.1	597	3e-59	muscarinic acetylcholine receptor M3 [Myzus persicae]	XM_016800777.1	XM_016800777	447	0	PREDICTED: Acyrthosiphon pisum muscarinic acetylcholine receptor M2 (LOC100159916), transcript variant X7, mRNA	--	--	--	--	--	--	--	--	PF05808	Podoplanin	--	--	--	--	GO:0016021	integral component of membrane	--	--
Cluster-5928.0	814	--	--	--	--	--	--	--	--	--	--	--	--	--	--	--	--	--	--	--	--	--	--	--	--	--	--	--	--
Cluster-6517.0	6635	4417059	XP_008186681.1	8488	0	PREDICTED: uncharacterized protein LOC100161660 isoform X3 [Acyrthosiphon pisum]	XM_008188459.2	XM_008188459	4302	0	PREDICTED: Acyrthosiphon pisum uncharacterized LOC100161660 (LOC100161660), transcript variant X3, mRNA	--	--	--	--	Q6IE24	1047	7e-112	Inactive ubiquitin carboxyl-terminal hydrolase 54 OS=Rattus norvegicus GN=Usp54 PE=2 SV=2	PF00443//PF04824	Ubiquitin carboxyl-terminal hydrolase//Conserved region of Rad21 / Rec8 like protein	GO:0016579	protein deubiquitination	GO:0036459	ubiquitinyl hydrolase activity	GO:0000228	nuclear chromosome	KOG1887	Ubiquitin carboxyl-terminal hydrolase
Cluster-8955.0	878	--	--	--	--	--	--	--	--	--	--	--	--	--	--	--	--	--	--	--	--	--	--	--	--	--	--	--	--
Cluster-1025.0	1613	10802270	XP_022166877.1	1222	2.3e-131	tetratricopeptide repeat protein 19 homolog, mitochondrial-like [Myzus persicae]	XM_001949954.4	XM_001949954	519	0	PREDICTED: Acyrthosiphon pisum tetratricopeptide repeat protein 19 homolog, mitochondrial (LOC100162514), mRNA	K18169	TTC19	tetratricopeptide repeat protein 19, mitochondrial	http://www.genome.jp/dbget-bin/www_bget?ko:K18169	Q8SYD0	418	1.5e-39	Tetratricopeptide repeat protein 19 homolog, mitochondrial OS=Drosophila melanogaster GN=Ttc19 PE=2 SV=1	PF13181//PF13176//PF13414//PF13374//PF00515//PF00319	Tetratricopeptide repeat//Tetratricopeptide repeat//TPR repeat//Tetratricopeptide repeat//Tetratricopeptide repeat//SRF-type transcription factor (DNA-binding and dimerisation domain)	--	--	GO:0003677//GO:0005515//GO:0046983	DNA binding//protein binding//protein dimerization activity	--	--	--	--
Cluster-7434.0	419	8351777	XP_016664013.1	271	1.1e-21	PREDICTED: uncharacterized protein LOC107885092 [Acyrthosiphon pisum]	--	--	--	--	--	--	--	--	--	--	--	--	--	--	--	--	--	--	--	--	--	--	--
Cluster-7448.0	378	--	--	--	--	--	--	--	--	--	--	--	--	--	--	--	--	--	--	PF10778	Halocarboxylic acid dehydrogenase DehI	--	--	GO:0019120	hydrolase activity, acting on acid halide bonds, in C-halide compounds	--	--	--	--
Cluster-482.0	466	4413398	XP_008180456.1	540	8.1e-53	PREDICTED: uncharacterized protein LOC103308587 [Acyrthosiphon pisum]	XM_008182234.1	XM_008182234	259	2.73568e-131	PREDICTED: Acyrthosiphon pisum uncharacterized LOC103308587 (LOC103308587), mRNA	--	--	--	--	--	--	--	--	PF00096//PF13465//PF01428	Zinc finger, C2H2 type//Zinc-finger double domain//AN1-like Zinc finger	--	--	GO:0008270//GO:0046872	zinc ion binding//metal ion binding	--	--	--	--
Cluster-6161.0	709	--	--	--	--	--	--	--	--	--	--	--	--	--	--	--	--	--	--	--	--	--	--	--	--	--	--	--	--
Cluster-6944.0	762	2477666	XP_001943716.2	702	2.2e-71	PREDICTED: ribonuclease P..MRP protein subunit POP5 isoform X1 [Acyrthosiphon pisum]	XM_001943681.4	XM_001943681	346	1.99839e-179	PREDICTED: Acyrthosiphon pisum ribonuclease P/MRP protein subunit POP5 (LOC100161641), transcript variant X1, mRNA	K03537	POP5	ribonuclease P/MRP protein subunit POP5	http://www.genome.jp/dbget-bin/www_bget?ko:K03537	--	--	--	--	PF01900	Rpp14/Pop5 family	GO:0051252//GO:0008033	regulation of RNA metabolic process//tRNA processing	GO:0004540	ribonuclease activity	--	--	--	--
Cluster-5206.879	564	--	--	--	--	--	--	--	--	--	--	--	--	--	--	--	--	--	--	--	--	--	--	--	--	--	--	--	--
Cluster-6097.0	3766	2477773	XP_001948219.2	3340	0	PREDICTED: protein O-linked-mannose beta-1,2-N-acetylglucosaminyltransferase 1 [Acyrthosiphon pisum]	XM_001948184.4	XM_001948184	1911	0	PREDICTED: Acyrthosiphon pisum protein O-linked-mannose beta-1,2-N-acetylglucosaminyltransferase 1 (LOC100167491), mRNA	K09666	POMGNT1	beta-1,2-N-acetylglucosaminyltransferase	http://www.genome.jp/dbget-bin/www_bget?ko:K09666	Q8WZA1	1002	6.5e-107	Protein O-linked-mannose beta-1,2-N-acetylglucosaminyltransferase 1 OS=Homo sapiens GN=POMGNT1 PE=1 SV=2	PF03071//PF05060	GNT-I family//N-acetylglucosaminyltransferase II (MGAT2)	GO:0009312//GO:0006486	oligosaccharide biosynthetic process//protein glycosylation	GO:0008455//GO:0008375	alpha-1,6-mannosylglycoprotein 2-beta-N-acetylglucosaminyltransferase activity//acetylglucosaminyltransferase activity	GO:0016021//GO:0005795	integral component of membrane//Golgi stack	KOG1413	N-acetylglucosaminyltransferase I
Cluster-5206.878	4251	8344045	XP_016659175.1	3327	0	PREDICTED: protein hu-li tai shao isoform X1 [Acyrthosiphon pisum]	XM_001948399.4	XM_001948399	2739	0	PREDICTED: Acyrthosiphon pisum protein hu-li tai shao (LOC100162643), transcript variant X1, mRNA	K18622	ADD	adducin	http://www.genome.jp/dbget-bin/www_bget?ko:K18622	Q02645	1730	2.8e-191	Protein hu-li tai shao OS=Drosophila melanogaster GN=hts PE=1 SV=2	PF08541	3-Oxoacyl-[acyl-carrier-protein (ACP)] synthase III C terminal	GO:0008610	lipid biosynthetic process	GO:0016747	transferase activity, transferring acyl groups other than amino-acyl groups	--	--	KOG3699	Cytoskeletal protein Adducin
Cluster-1225.0	1679	7701650	XP_015374588.1	1053	9.6e-112	PREDICTED: RNA-binding protein squid-like [Diuraphis noxia]	XM_001946710.4	XM_001946710	1107	0	PREDICTED: Acyrthosiphon pisum RNA-binding protein squid (LOC100160531), mRNA	K03102	SQD	squid	http://www.genome.jp/dbget-bin/www_bget?ko:K03102	Q08473	537	2.4e-53	RNA-binding protein squid OS=Drosophila melanogaster GN=sqd PE=1 SV=3	PF08777//PF16367//PF00076	RNA binding motif//RNA recognition motif//RNA recognition motif. (a.k.a. RRM, RBD, or RNP domain)	--	--	GO:0003676//GO:0003723	nucleic acid binding//RNA binding	--	--	KOG4205	RNA-binding protein musashi/mRNA cleavage and polyadenylation factor I complex, subunit HRP1
Cluster-3203.0	609	--	--	--	--	--	--	--	--	--	--	--	--	--	--	--	--	--	--	--	--	--	--	--	--	--	--	--	--
Cluster-5206.2846	532	4413536	XP_008180678.1	702	1.5e-71	PREDICTED: intraflagellar transport protein 140 homolog [Acyrthosiphon pisum]	XM_008182456.2	XM_008182456	342	2.28752e-177	PREDICTED: Acyrthosiphon pisum intraflagellar transport protein 140 homolog (LOC100165205), mRNA	--	--	--	--	Q96RY7	159	5.2e-10	Intraflagellar transport protein 140 homolog OS=Homo sapiens GN=IFT140 PE=1 SV=1	--	--	--	--	--	--	--	--	--	--
Cluster-6085.0	2529	8351747	XP_016663984.1	1729	5.9e-190	PREDICTED: transcription factor kayak isoform X1 [Acyrthosiphon pisum]	XM_016808495.1	XM_016808495	1308	0	PREDICTED: Acyrthosiphon pisum transcription factor kayak (LOC100164827), transcript variant X1, mRNA	--	--	--	--	--	--	--	--	PF00170//PF03131//PF07716	bZIP transcription factor//bZIP Maf transcription factor//Basic region leucine zipper	GO:0006355	regulation of transcription, DNA-templated	GO:0003700//GO:0003677//GO:0043565	transcription factor activity, sequence-specific DNA binding//DNA binding//sequence-specific DNA binding	GO:0005667//GO:0005634	transcription factor complex//nucleus	--	--
Cluster-2723.0	1409	10691090	XP_021921722.1	1528	6.7e-167	tryptophan--tRNA ligase, cytoplasmic-like isoform X1 [Zootermopsis nevadensis]	NM_001162148.2	NM_001162148	969	0	Acyrthosiphon pisum tryptophanyl-tRNA synthetase-like (LOC100164270), mRNA	K01867	WARS, trpS	tryptophanyl-tRNA synthetase	http://www.genome.jp/dbget-bin/www_bget?ko:K01867	P23381	1367	1.2e-149	Tryptophan--tRNA ligase, cytoplasmic OS=Homo sapiens GN=WARS PE=1 SV=2	PF00579	tRNA synthetases class I (W and Y)	GO:0006418	tRNA aminoacylation for protein translation	GO:0000166//GO:0004812//GO:0005524	nucleotide binding//aminoacyl-tRNA ligase activity//ATP binding	--	--	KOG2145	Cytoplasmic tryptophanyl-tRNA synthetase
Cluster-3675.0	587	7688403	XP_015366210.1	626	1.1e-62	PREDICTED: kinesin-related protein 4-like [Diuraphis noxia]	XM_016803831.1	XM_016803831	117	3.0316e-52	PREDICTED: Acyrthosiphon pisum uncharacterized protein PFB0145c-like (LOC100574064), mRNA	--	--	--	--	--	--	--	--	PF04977//PF06021//PF01405	Septum formation initiator//Aralkyl acyl-CoA:amino acid N-acyltransferase//Photosystem II reaction centre T protein	GO:0015979//GO:0042967//GO:0007049	photosynthesis//acyl-carrier-protein biosynthetic process//cell cycle	GO:0047961	glycine N-acyltransferase activity	GO:0005739//GO:0009523//GO:0016020//GO:0009539	mitochondrion//photosystem II//membrane//photosystem II reaction center	--	--
Cluster-5111.0	1322	8354243	NP_001313587.1	1747	2.5e-192	DNA..RNA-binding protein KIN17 [Acyrthosiphon pisum]	NM_001326658.1	NM_001326658	933	0	Acyrthosiphon pisum DNA/RNA-binding protein KIN17 (LOC100166805), mRNA	K13102	KIN	DNA/RNA-binding protein KIN17	http://www.genome.jp/dbget-bin/www_bget?ko:K13102	O60870	848	1.6e-89	DNA/RNA-binding protein KIN17 OS=Homo sapiens GN=KIN PE=1 SV=2	PF04988	A-kinase anchoring protein 95 (AKAP95)	--	--	GO:0003677	DNA binding	GO:0005634	nucleus	KOG2837	Protein containing a U1-type Zn-finger and implicated in RNA splicing or processing
Cluster-3194.0	1147	10794198	XP_022172022.1	1155	9.8e-124	uncharacterized protein LOC111034904 [Myzus persicae]	XM_003246720.3	XM_003246720	721	0	PREDICTED: Acyrthosiphon pisum uncharacterized LOC100570162 (LOC100570162), mRNA	--	--	--	--	--	--	--	--	--	--	--	--	--	--	--	--	--	--
Cluster-2020.0	1303	1168857	XP_001948635.1	1589	5.2e-174	PREDICTED: adenosine kinase 2 [Acyrthosiphon pisum]	XM_001948600.4	XM_001948600	748	0	PREDICTED: Acyrthosiphon pisum adenosine kinase 2 (LOC100167522), mRNA	K00856	E2.7.1.20, ADK	adenosine kinase	http://www.genome.jp/dbget-bin/www_bget?ko:K00856	O49923	723	5.1e-75	Adenosine kinase OS=Physcomitrella patens subsp. patens GN=ADK PE=2 SV=1	--	--	--	--	--	--	--	--	KOG2854	Possible pfkB family carbohydrate kinase
Cluster-1637.0	869	--	--	--	--	--	--	--	--	--	--	--	--	--	--	--	--	--	--	--	--	--	--	--	--	--	--	--	--
Cluster-8705.0	830	10810282	XP_022175713.1	574	1.7e-56	uncharacterized protein LOC111037445 [Myzus persicae]	NM_001162727.2	NM_001162727	476	0	Acyrthosiphon pisum uncharacterized LOC100164847 (LOC100164847), mRNA	--	--	--	--	--	--	--	--	PF02547	Queuosine biosynthesis protein	GO:0008616	queuosine biosynthetic process	GO:0016853//GO:0016740	isomerase activity//transferase activity	--	--	--	--
Cluster-7337.0	841	1166806	XP_001949513.1	817	1.1e-84	PREDICTED: uncharacterized protein LOC100168449 [Acyrthosiphon pisum]	XR_001679980.1	XR_001679980	293	6.42628e-150	PREDICTED: Acyrthosiphon pisum uncharacterized LOC100168449 (LOC100168449), transcript variant X2, misc_RNA	--	--	--	--	--	--	--	--	PF01576//PF02183//PF05485//PF15964	Myosin tail//Homeobox associated leucine zipper//THAP domain//Centrosomal colon cancer autoantigen protein family	GO:0006355//GO:0051297	regulation of transcription, DNA-templated//centrosome organization	GO:0003774//GO:0003676//GO:0043565//GO:0003700	motor activity//nucleic acid binding//sequence-specific DNA binding//transcription factor activity, sequence-specific DNA binding	GO:0005813//GO:0005667//GO:0016459	centrosome//transcription factor complex//myosin complex	--	--
Cluster-8442.0	1782	10815908	XP_022181936.1	983	1.3e-103	methyl-CpG-binding domain-containing protein 10-like [Myzus persicae]	XM_001950300.4	XM_001950300	648	0	PREDICTED: Acyrthosiphon pisum trans-Golgi network integral membrane protein 2 (LOC100161810), mRNA	--	--	--	--	--	--	--	--	--	--	--	--	--	--	--	--	--	--
Cluster-6507.0	332	8351371	XP_016663607.1	236	1e-17	PREDICTED: uncharacterized protein LOC100572874 [Acyrthosiphon pisum]	XM_015524931.1	XM_015524931	227	1.16436e-113	PREDICTED: Diuraphis noxia uncharacterized LOC107174108 (LOC107174108), transcript variant X3, mRNA	--	--	--	--	--	--	--	--	--	--	--	--	--	--	--	--	--	--
Cluster-8264.0	408	--	--	--	--	--	--	--	--	--	--	--	--	--	--	--	--	--	--	--	--	--	--	--	--	--	--	--	--
Cluster-7152.0	621	10812898	XP_022178591.1	820	3.7e-85	nucleosomal histone kinase 1-like [Myzus persicae]	XM_003241801.3	XM_003241801	400	0	PREDICTED: Acyrthosiphon pisum nucleosomal histone kinase 1 (LOC100570002), mRNA	K08816	VRK	vaccinia related kinase	http://www.genome.jp/dbget-bin/www_bget?ko:K08816	Q7KRY6	277	1.3e-23	Nucleosomal histone kinase 1 OS=Drosophila melanogaster GN=ball PE=1 SV=1	PF07714//PF00069	Protein tyrosine kinase//Protein kinase domain	GO:0006468	protein phosphorylation	GO:0004672//GO:0005524	protein kinase activity//ATP binding	--	--	KOG1164	Casein kinase (serine/threonine/tyrosine protein kinase)
Cluster-2094.0	755	10812938	XP_022178635.1	726	3.6e-74	uncharacterized protein LOC111039423 [Myzus persicae]	XM_003243955.3	XM_003243955	338	5.54191e-175	PREDICTED: Acyrthosiphon pisum uncharacterized LOC100574758 (LOC100574758), mRNA	--	--	--	--	--	--	--	--	PF15686//PF15761	Lysine-rich CEACAM1 co-isolated protein family//Immortalisation up-regulated protein	GO:0043123//GO:0043066//GO:0045766	positive regulation of I-kappaB kinase/NF-kappaB signaling//negative regulation of apoptotic process//positive regulation of angiogenesis	--	--	GO:0005634	nucleus	--	--
Cluster-2607.0	1005	7695816	XP_015368078.1	1269	5.2e-137	PREDICTED: 2-aminoethanethiol dioxygenase [Diuraphis noxia]	XM_015512592.1	XM_015512592	668	0	PREDICTED: Diuraphis noxia 2-aminoethanethiol dioxygenase (LOC107164682), mRNA	K10712	ADO	cysteamine dioxygenase	http://www.genome.jp/dbget-bin/www_bget?ko:K10712	Q6PDY2	316	6.1e-28	2-aminoethanethiol dioxygenase OS=Mus musculus GN=Ado PE=1 SV=2	PF07847	Protein of unknown function (DUF1637)	GO:0055114	oxidation-reduction process	GO:0016702	oxidoreductase activity, acting on single donors with incorporation of molecular oxygen, incorporation of two atoms of oxygen	--	--	KOG4281	Uncharacterized conserved protein
Cluster-5491.0	543	--	--	--	--	--	--	--	--	--	--	--	--	--	--	--	--	--	--	--	--	--	--	--	--	--	--	--	--
Cluster-6932.0	1849	--	--	--	--	--	--	--	--	--	--	--	--	--	--	--	--	--	--	PF00257	Dehydrin	GO:0006950//GO:0009415	response to stress//response to water	--	--	--	--	--	--
Cluster-288.0	2386	1168917	XP_001945247.1	1040	4.4e-110	PREDICTED: putative glutathione-specific gamma-glutamylcyclotransferase 2 [Acyrthosiphon pisum]	XM_001945212.4	XM_001945212	525	0	PREDICTED: Acyrthosiphon pisum putative glutathione-specific gamma-glutamylcyclotransferase 2 (LOC100160035), mRNA	K07232	CHAC, chaC	glutathione-specific gamma-glutamylcyclotransferase	http://www.genome.jp/dbget-bin/www_bget?ko:K07232	Q5SPB6	386	1.1e-35	Glutathione-specific gamma-glutamylcyclotransferase 1 OS=Danio rerio GN=chac1 PE=3 SV=1	--	--	--	--	--	--	--	--	KOG3182	Predicted cation transporter
Cluster-5206.1840	1829	10804903	XP_022169781.1	142	4.5e-06	nucleoplasmin-like protein ANO39 [Myzus persicae]	XM_001948517.4	XM_001948517	1294	0	PREDICTED: Acyrthosiphon pisum glutamic acid-rich protein (LOC100166325), mRNA	--	--	--	--	--	--	--	--	PF03012	Phosphoprotein	GO:0006144//GO:0019083	purine nucleobase metabolic process//viral transcription	GO:0003968	RNA-directed RNA polymerase activity	GO:0031379	RNA-directed RNA polymerase complex	--	--
Cluster-4091.0	1275	7689311	XP_015375922.1	647	8.7e-65	PREDICTED: prefoldin subunit 2 [Diuraphis noxia]	AK340080.1	AK340080	492	0	Acyrthosiphon pisum ACYPI008305 mRNA, clone: 319I9, complete cds, full-insert cDNA sequence based on the ESTs (5'-EST:FF313625, 3'-EST:FF314393)	K09549	PFDN2	prefoldin subunit 2	http://www.genome.jp/dbget-bin/www_bget?ko:K09549	A1A4P5	310	3.9e-27	Prefoldin subunit 2 OS=Bos taurus GN=PFDN2 PE=2 SV=1	PF01920	Prefoldin subunit	GO:0006457	protein folding	GO:0051082	unfolded protein binding	GO:0016272	prefoldin complex	KOG4098	Molecular chaperone Prefoldin, subunit 2
Cluster-5206.1842	1120	10797834	XP_022161944.1	815	2.5e-84	nucleoside diphosphate kinase-like [Myzus persicae]	FP927777.1	FP927777	400	0	Acyrthosiphon pisum mRNA, clone: ACI0AAB1YJ13, full-insert cDNA sequence based on ESTs (5'-EST:ACI0AAB1YJ13AAM1, 3'-EST ACI0AAB1YJ13BBM1)	K00940	ndk, NME	nucleoside-diphosphate kinase	http://www.genome.jp/dbget-bin/www_bget?ko:K00940	P08879	642	1.1e-65	Nucleoside diphosphate kinase OS=Drosophila melanogaster GN=awd PE=1 SV=3	PF00334	Nucleoside diphosphate kinase	GO:0006144//GO:0006241//GO:0006206//GO:0006228//GO:0006183//GO:0006165	purine nucleobase metabolic process//CTP biosynthetic process//pyrimidine nucleobase metabolic process//UTP biosynthetic process//GTP biosynthetic process//nucleoside diphosphate phosphorylation	GO:0004550	nucleoside diphosphate kinase activity	--	--	KOG0888	Nucleoside diphosphate kinase
Cluster-5206.1843	341	--	--	--	--	--	AK342945.1	AK342945	260	5.42462e-132	Acyrthosiphon pisum mRNA, clone: 689M17, full-insert cDNA sequence based on the ESTs (5'-EST:FF337481, 3'-EST:FF339286)	--	--	--	--	--	--	--	--	--	--	--	--	--	--	--	--	--	--
Cluster-4766.0	3422	10804159	XP_022168961.1	5176	0	cartilage oligomeric matrix protein-like [Myzus persicae]	XM_001948427.4	XM_001948427	2352	0	PREDICTED: Acyrthosiphon pisum cartilage oligomeric matrix protein (LOC100168802), mRNA	K04659	THBS2S	thrombospondin 2/3/4/5	http://www.genome.jp/dbget-bin/www_bget?ko:K04659	P49747	1909	4e-212	Cartilage oligomeric matrix protein OS=Homo sapiens GN=COMP PE=1 SV=2	PF02412//PF05735//PF07645//PF00008	Thrombospondin type 3 repeat//Thrombospondin C-terminal region//Calcium-binding EGF domain//EGF-like domain	GO:0007155	cell adhesion	GO:0005509//GO:0005515	calcium ion binding//protein binding	GO:0005576	extracellular region	KOG1217	Fibrillins and related proteins containing Ca2+-binding EGF-like domains
Cluster-5206.1845	6337	8344023	XP_016659171.1	5488	0	PREDICTED: tetratricopeptide repeat protein 21B isoform X1 [Acyrthosiphon pisum]	XM_016803682.1	XM_016803682	2601	0	PREDICTED: Acyrthosiphon pisum tetratricopeptide repeat protein 21B (LOC100159770), transcript variant X1, mRNA	--	--	--	--	Q7Z4L5	1441	1.4e-157	Tetratricopeptide repeat protein 21B OS=Homo sapiens GN=TTC21B PE=1 SV=2	PF13181//PF13176//PF13414//PF13174//PF03647//PF00515	Tetratricopeptide repeat//Tetratricopeptide repeat//TPR repeat//Tetratricopeptide repeat//Transmembrane proteins 14C//Tetratricopeptide repeat	--	--	GO:0005515	protein binding	GO:0016020	membrane	--	--
Cluster-5206.1846	1505	7695216	XP_015367412.1	2037	6.8e-226	PREDICTED: 60S ribosomal protein L4 [Diuraphis noxia]	AK354189.1	AK354189	1433	0	Hordeum vulgare subsp. vulgare mRNA for predicted protein, complete cds, clone: NIASHv1005K03	K02930	RP-L4e, RPL4	large subunit ribosomal protein L4e	http://www.genome.jp/dbget-bin/www_bget?ko:K02930	Q9D8E6	1290	1e-140	60S ribosomal protein L4 OS=Mus musculus GN=Rpl4 PE=1 SV=3	PF00573//PF04900//PF01437//PF07213	Ribosomal protein L4/L1 family//Fcf1//Plexin repeat//DAP10 membrane protein	GO:0006412//GO:0042254//GO:0007165//GO:0014068//GO:0050776	translation//ribosome biogenesis//signal transduction//positive regulation of phosphatidylinositol 3-kinase signaling//regulation of immune response	GO:0005102//GO:0043548//GO:0003735	receptor binding//phosphatidylinositol 3-kinase binding//structural constituent of ribosome	GO:0032040//GO:0005840//GO:0016020	small-subunit processome//ribosome//membrane	KOG1475	Ribosomal protein RPL1/RPL2/RL4L4
Cluster-5206.1847	762	10807434	XP_022172579.1	1007	9.4e-107	60S ribosomal protein L10a [Myzus persicae]	XM_015517398.1	XM_015517398	623	0	PREDICTED: Diuraphis noxia 60S ribosomal protein L10a (LOC107168104), transcript variant X1, mRNA	K02865	RP-L10Ae, RPL10A	large subunit ribosomal protein L10Ae	http://www.genome.jp/dbget-bin/www_bget?ko:K02865	Q963B6	866	7.7e-92	60S ribosomal protein L10a OS=Spodoptera frugiperda GN=RpL10A PE=2 SV=1	--	--	--	--	--	--	--	--	KOG1570	60S ribosomal protein L10A
Cluster-5206.1848	642	10802949	XP_022167629.1	589	2.3e-58	NADH dehydrogenase [ubiquinone] 1 beta subcomplex subunit 4 [Myzus persicae]	NM_001246062.1	AK340947	315	2.85271e-162	Acyrthosiphon pisum NADH dehydrogenase [ubiquinone] 1 beta subcomplex subunit 4-like (LOC100165200), mRNA >dbj|AK340947.1| Acyrthosiphon pisum ACYPI006161 mRNA, clone: 587M3, complete cds, full-insert cDNA sequence based on the ESTs (5'-EST:FF322526, 3'-EST:FF324096)	K03960	NDUFB4	NADH dehydrogenase (ubiquinone) 1 beta subcomplex subunit 4	http://www.genome.jp/dbget-bin/www_bget?ko:K03960	P0CB72	125	5.5e-06	NADH dehydrogenase [ubiquinone] 1 beta subcomplex subunit 4 OS=Pongo abelii GN=NDUFB4 PE=2 SV=1	PF07225	NADH-ubiquinone oxidoreductase B15 subunit (NDUFB4)	GO:0006120//GO:0006744//GO:0006814//GO:0015992	mitochondrial electron transport, NADH to ubiquinone//ubiquinone biosynthetic process//sodium ion transport//proton transport	GO:0008137	NADH dehydrogenase (ubiquinone) activity	GO:0005739	mitochondrion	--	--
Cluster-5206.1849	2603	10802637	XP_022167285.1	1367	5.8e-148	uncharacterized protein LOC111031573 [Myzus persicae]	XM_008184939.2	XM_008184939	1531	0	PREDICTED: Acyrthosiphon pisum uncharacterized LOC100167481 (LOC100167481), mRNA	--	--	--	--	--	--	--	--	--	--	--	--	--	--	--	--	--	--
Cluster-8918.1	755	10801158	XP_022165646.1	598	2.5e-59	ankyrin repeat domain-containing protein SOWAHB isoform X2 [Myzus persicae]	XM_015518029.1	XM_015518029	283	2.07965e-144	PREDICTED: Diuraphis noxia ankyrin repeat domain-containing protein SOWAHB (LOC107168568), transcript variant X3, mRNA	--	--	--	--	--	--	--	--	--	--	--	--	--	--	--	--	--	--
Cluster-3993.0	6463	8351390	XP_016663629.1	8501	0	PREDICTED: integrator complex subunit 1 isoform X1 [Acyrthosiphon pisum]	XM_016808141.1	XM_016808141	4388	0	PREDICTED: Acyrthosiphon pisum integrator complex subunit 1 (LOC100162510), transcript variant X3, mRNA	K13138	INTS1	integrator complex subunit 1	http://www.genome.jp/dbget-bin/www_bget?ko:K13138	Q6P4S8	2388	2.2e-267	Integrator complex subunit 1 OS=Mus musculus GN=Ints1 PE=2 SV=2	--	--	--	--	--	--	--	--	--	--
Cluster-5942.0	321	--	--	--	--	--	--	--	--	--	--	--	--	--	--	--	--	--	--	--	--	--	--	--	--	--	--	--	--
Cluster-7659.0	943	10799218	XP_022163492.1	899	3.9e-94	protein N-terminal glutamine amidohydrolase [Myzus persicae]	NM_001246025.2	NM_001246025	492	0	Acyrthosiphon pisum protein N-terminal glutamine amidohydrolase-like (LOC100158750), mRNA	K21286	NTAQ1	protein N-terminal glutamine amidohydrolase	http://www.genome.jp/dbget-bin/www_bget?ko:K21286	Q5BJV9	353	2.9e-32	Protein N-terminal glutamine amidohydrolase OS=Rattus norvegicus GN=Wdyhv1 PE=2 SV=1	PF09764	N-terminal glutamine amidase	GO:0006807	nitrogen compound metabolic process	GO:0016811	hydrolase activity, acting on carbon-nitrogen (but not peptide) bonds, in linear amides	--	--	KOG3261	Uncharacterized conserved protein
Cluster-8631.0	2719	8345232	XP_016659463.1	2039	7.2e-226	PREDICTED: RUN and FYVE domain-containing protein 2 isoform X1 [Acyrthosiphon pisum]	XM_015518982.1	XM_015518982	1157	0	PREDICTED: Diuraphis noxia RUN and FYVE domain-containing protein 2 (LOC107169289), transcript variant X3, mRNA	--	--	--	--	Q7L099	867	2.1e-91	Protein RUFY3 OS=Homo sapiens GN=RUFY3 PE=1 SV=1	PF00170//PF07926	bZIP transcription factor//TPR/MLP1/MLP2-like protein	GO:0006606//GO:0006355	protein import into nucleus//regulation of transcription, DNA-templated	GO:0003700//GO:0043565	transcription factor activity, sequence-specific DNA binding//sequence-specific DNA binding	GO:0005667	transcription factor complex	--	--
Cluster-3669.0	2366	10804905	XP_022169784.1	2490	3.2e-278	organic cation transporter protein-like [Myzus persicae]	XM_001945049.4	XM_001945049	1332	0	PREDICTED: Acyrthosiphon pisum organic cation transporter protein (LOC100162951), mRNA	--	--	--	--	Q95R48	533	9.9e-53	Organic cation transporter-like protein OS=Drosophila melanogaster GN=Orct2 PE=2 SV=2	PF00083//PF07690	Sugar (and other) transporter//Major Facilitator Superfamily	GO:0055085	transmembrane transport	GO:0022857	transmembrane transporter activity	GO:0016021	integral component of membrane	KOG0255	Synaptic vesicle transporter SVOP and related transporters (major facilitator superfamily)
Cluster-374.0	389	8765038	ANS71558.1	150	1.1e-07	voltage-gated cation channel [Aphis citricidus]	--	--	--	--	--	--	--	--	--	--	--	--	--	PF00906//PF01080	Hepatitis core antigen//Presenilin	GO:0009405	pathogenesis	GO:0005198//GO:0004190	structural molecule activity//aspartic-type endopeptidase activity	GO:0016021	integral component of membrane	--	--
Cluster-8674.0	382	--	--	--	--	--	--	--	--	--	--	--	--	--	--	--	--	--	--	--	--	--	--	--	--	--	--	--	--
Cluster-7080.0	1993	10799033	XP_022163280.1	2889	0	adhesion G protein-coupled receptor A3 [Myzus persicae]	XM_008186303.2	XM_008186303	1366	0	PREDICTED: Acyrthosiphon pisum adhesion G protein-coupled receptor A3 (LOC100158790), mRNA	K08462	ADGRA3, GPR125	adhesion G protein-coupled receptor A3	http://www.genome.jp/dbget-bin/www_bget?ko:K08462	Q8C4G9	250	5.5e-20	Adhesion G protein-coupled receptor A1 OS=Mus musculus GN=Adgra1 PE=2 SV=1	PF04145//PF00002	Ctr copper transporter family//7 transmembrane receptor (Secretin family)	GO:0006825//GO:0035434//GO:0007186	copper ion transport//copper ion transmembrane transport//G-protein coupled receptor signaling pathway	GO:0004930//GO:0005375	G-protein coupled receptor activity//copper ion transmembrane transporter activity	GO:0016021	integral component of membrane	--	--
Cluster-7485.0	548	--	--	--	--	--	XM_008181897.2	XM_008181897	52	3.83011e-16	PREDICTED: Acyrthosiphon pisum glyceraldehyde-3-phosphate dehydrogenase 2-like (LOC100167954), transcript variant X2, mRNA	--	--	--	--	--	--	--	--	--	--	--	--	--	--	--	--	--	--
Cluster-5206.758	533	--	--	--	--	--	--	--	--	--	--	--	--	--	--	--	--	--	--	--	--	--	--	--	--	--	--	--	--
Cluster-4758.0	484	--	--	--	--	--	--	--	--	--	--	--	--	--	--	--	--	--	--	--	--	--	--	--	--	--	--	--	--
Cluster-7758.0	3268	9725140	XP_018895868.1	3448	0	PREDICTED: glycogen phosphorylase [Bemisia tabaci]	XM_008185394.2	XM_008185394	1934	0	PREDICTED: Acyrthosiphon pisum glycogen phosphorylase (LOC100159778), transcript variant X1, mRNA	K00688	PYG, glgP	glycogen phosphorylase	http://www.genome.jp/dbget-bin/www_bget?ko:K00688	Q9XTL9	3281	0	Glycogen phosphorylase OS=Drosophila melanogaster GN=GlyP PE=2 SV=2	PF03554//PF00343	UL73 viral envelope glycoprotein//Carbohydrate phosphorylase	GO:0005975	carbohydrate metabolic process	GO:0008184	glycogen phosphorylase activity	GO:0019031	viral envelope	KOG2099	Glycogen phosphorylase
Cluster-5206.752	1784	10814196	XP_022180020.1	1572	6.7e-172	ectonucleotide pyrophosphatase..phosphodiesterase family member 5-like isoform X1 [Myzus persicae]	XM_008183826.2	XM_008183826	538	0	PREDICTED: Acyrthosiphon pisum ectonucleotide pyrophosphatase/phosphodiesterase family member 5-like (LOC100161883), transcript variant X1, mRNA	--	--	--	--	Q9EQG7	583	1.2e-58	Ectonucleotide pyrophosphatase/phosphodiesterase family member 5 OS=Mus musculus GN=Enpp5 PE=2 SV=3	PF01663//PF01676//PF00884	Type I phosphodiesterase / nucleotide pyrophosphatase//Metalloenzyme superfamily//Sulfatase	GO:0008152	metabolic process	GO:0046872//GO:0003824//GO:0008484	metal ion binding//catalytic activity//sulfuric ester hydrolase activity	--	--	KOG2645	Type I phosphodiesterase/nucleotide pyrophosphatase
Cluster-5206.753	966	10812814	XP_022178497.1	1402	1.9e-152	zinc finger CCHC domain-containing protein 4 [Myzus persicae]	XM_001949844.4	XM_001949844	595	0	PREDICTED: Acyrthosiphon pisum zinc finger CCHC domain-containing protein 4 (LOC100167767), mRNA	--	--	--	--	D3ZV31	415	2e-39	Zinc finger CCHC domain-containing protein 4 OS=Rattus norvegicus GN=Zcchc4 PE=3 SV=1	PF06463//PF10237//PF06839	Molybdenum Cofactor Synthesis C//Probable N6-adenine methyltransferase//GRF zinc finger	GO:0006777	Mo-molybdopterin cofactor biosynthetic process	GO:0008168//GO:0051539//GO:0008270	methyltransferase activity//4 iron, 4 sulfur cluster binding//zinc ion binding	GO:0019008	molybdopterin synthase complex	--	--
Cluster-5206.750	4937	2476118	XP_003243834.1	5630	0	PREDICTED: uncharacterized protein LOC100571674 isoform X1 [Acyrthosiphon pisum]	XM_015512537.1	XM_015512537	2137	0	PREDICTED: Diuraphis noxia uncharacterized LOC107164640 (LOC107164640), partial mRNA	--	--	--	--	--	--	--	--	PF02166//PF00444//PF02950	Androgen receptor//Ribosomal protein L36//Conotoxin	GO:0007165//GO:0042254//GO:0006355//GO:0030521//GO:0009405//GO:0006412//GO:0006810	signal transduction//ribosome biogenesis//regulation of transcription, DNA-templated//androgen receptor signaling pathway//pathogenesis//translation//transport	GO:0005496//GO:0003735//GO:0003677//GO:0008200//GO:0004882	steroid binding//structural constituent of ribosome//DNA binding//ion channel inhibitor activity//androgen receptor activity	GO:0005840//GO:0005576//GO:0005634//GO:0005622	ribosome//extracellular region//nucleus//intracellular	--	--
Cluster-5206.751	4016	10814205	XP_022180030.1	1863	2.7e-205	ectonucleotide pyrophosphatase..phosphodiesterase family member 5-like [Myzus persicae]	XM_001944752.4	XM_001944752	754	0	PREDICTED: Acyrthosiphon pisum ectonucleotide pyrophosphatase/phosphodiesterase family member 5 (LOC100165977), mRNA	K18398	ENPP5	ectonucleotide pyrophosphatase/phosphodiesterase family member 5	http://www.genome.jp/dbget-bin/www_bget?ko:K18398	Q9EQG7	609	2.6e-61	Ectonucleotide pyrophosphatase/phosphodiesterase family member 5 OS=Mus musculus GN=Enpp5 PE=2 SV=3	PF01663//PF01676	Type I phosphodiesterase / nucleotide pyrophosphatase//Metalloenzyme superfamily	--	--	GO:0003824//GO:0046872	catalytic activity//metal ion binding	--	--	KOG2645	Type I phosphodiesterase/nucleotide pyrophosphatase
Cluster-5206.756	1643	11808547	XP_023708674.1	1204	2.9e-129	protein N-terminal asparagine amidohydrolase [Cryptotermes secundus]	XM_003244783.3	XM_003244783	1046	0	PREDICTED: Acyrthosiphon pisum protein N-terminal asparagine amidohydrolase-like (LOC100160095), transcript variant X2, mRNA	K14662	NTAN1	protein N-terminal asparagine amidohydrolase	http://www.genome.jp/dbget-bin/www_bget?ko:K14662	Q96AB6	612	4.8e-62	Protein N-terminal asparagine amidohydrolase OS=Homo sapiens GN=NTAN1 PE=1 SV=3	PF14736	Protein N-terminal asparagine amidohydrolase	GO:0006528	asparagine metabolic process	GO:0008418	protein-N-terminal asparagine amidohydrolase activity	--	--	--	--
Cluster-5206.757	4857	10808478	XP_022173715.1	5338	0	tolloid-like protein 1 [Myzus persicae]	XM_015515107.1	XM_015515107	2486	0	PREDICTED: Diuraphis noxia tolloid-like protein 1 (LOC107166441), transcript variant X1, mRNA	--	--	--	--	O57460	2695	4.1e-303	Dorsal-ventral patterning tolloid-like protein 1 OS=Danio rerio GN=tll1 PE=2 SV=1	PF07645//PF01400//PF00413	Calcium-binding EGF domain//Astacin (Peptidase family M12A)//Matrixin	GO:0006508	proteolysis	GO:0005509//GO:0008270//GO:0004222	calcium ion binding//zinc ion binding//metalloendopeptidase activity	GO:0031012	extracellular matrix	KOG3714	Meprin A metalloprotease
Cluster-5206.754	1605	10805449	XP_022170389.1	1599	4.5e-175	metallophosphoesterase 1 homolog isoform X1 [Myzus persicae]	XM_008182636.2	XM_008182636	897	0	PREDICTED: Acyrthosiphon pisum cell division control protein 1 (LOC100163451), mRNA	--	--	--	--	Q9VLR9	149	2.3e-08	Metallophosphoesterase 1 homolog OS=Drosophila melanogaster GN=PGAP5 PE=2 SV=4	PF00149	Calcineurin-like phosphoesterase	--	--	GO:0016787	hydrolase activity	--	--	--	--
Cluster-5206.755	415	--	--	--	--	--	--	--	--	--	--	--	--	--	--	--	--	--	--	--	--	--	--	--	--	--	--	--	--
Cluster-354.0	341	--	--	--	--	--	--	--	--	--	--	--	--	--	--	--	--	--	--	--	--	--	--	--	--	--	--	--	--
Cluster-3983.0	1177	7702260	XP_015375276.1	1238	2.4e-133	PREDICTED: isopentenyl-diphosphate Delta-isomerase 1-like isoform X1 [Diuraphis noxia]	NM_001159362.1	NM_001159362	658	0	Acyrthosiphon pisum isopentenyl diphosphate isomerase (LOC100166744), mRNA	K01823	idi, IDI	isopentenyl-diphosphate Delta-isomerase	http://www.genome.jp/dbget-bin/www_bget?ko:K01823	Q4R4W5	529	1.4e-52	Isopentenyl-diphosphate Delta-isomerase 1 OS=Macaca fascicularis GN=IDI1 PE=2 SV=2	PF00293	NUDIX domain	--	--	GO:0016787	hydrolase activity	--	--	KOG0142	Isopentenyl pyrophosphate:dimethylallyl pyrophosphate isomerase
Cluster-911.0	861	4418542	XP_008189068.1	1071	4e-114	PREDICTED: ATP-dependent Clp protease proteolytic subunit-like [Acyrthosiphon pisum]	XM_008190846.2	XM_008190846	525	0	PREDICTED: Acyrthosiphon pisum ATP-dependent Clp protease proteolytic subunit-like (LOC103307619), mRNA	K01358	clpP, CLPP	ATP-dependent Clp protease, protease subunit	http://www.genome.jp/dbget-bin/www_bget?ko:K01358	O88696	635	5.3e-65	ATP-dependent Clp protease proteolytic subunit, mitochondrial OS=Mus musculus GN=Clpp PE=1 SV=1	--	--	--	--	--	--	--	--	KOG0840	ATP-dependent Clp protease, proteolytic subunit
Cluster-8258.0	320	--	--	--	--	--	--	--	--	--	--	--	--	--	--	--	--	--	--	--	--	--	--	--	--	--	--	--	--
Cluster-4110.1	471	--	--	--	--	--	--	--	--	--	--	--	--	--	--	--	--	--	--	--	--	--	--	--	--	--	--	--	--
Cluster-3326.0	864	--	--	--	--	--	--	--	--	--	--	--	--	--	--	--	--	--	--	--	--	--	--	--	--	--	--	--	--
Cluster-3267.0	1203	--	--	--	--	--	--	--	--	--	--	--	--	--	--	--	--	--	--	--	--	--	--	--	--	--	--	--	--
Cluster-5305.0	346	--	--	--	--	--	--	--	--	--	--	--	--	--	--	--	--	--	--	--	--	--	--	--	--	--	--	--	--
Cluster-4750.0	2639	7701695	XP_015374638.1	3228	0	PREDICTED: zinc finger protein 629-like isoform X2 [Diuraphis noxia]	XM_015519152.1	XM_015519152	1829	0	PREDICTED: Diuraphis noxia zinc finger protein 12-like (LOC107169424), transcript variant X2, mRNA	--	--	--	--	Q9EQB9	586	7.9e-59	Zinc finger protein 287 OS=Mus musculus GN=Znf287 PE=2 SV=2	PF13465//PF01096//PF00320//PF13912//PF00096//PF02733//PF16622//PF01429	Zinc-finger double domain//Transcription factor S-II (TFIIS)//GATA zinc finger//C2H2-type zinc finger//Zinc finger, C2H2 type//Dak1 domain//zinc-finger C2H2-type//Methyl-CpG binding domain	GO:0006071//GO:0006355//GO:0006351//GO:0046486	glycerol metabolic process//regulation of transcription, DNA-templated//transcription, DNA-templated//glycerolipid metabolic process	GO:0003700//GO:0008270//GO:0004371//GO:0043565//GO:0003676//GO:0046872//GO:0003677	transcription factor activity, sequence-specific DNA binding//zinc ion binding//glycerone kinase activity//sequence-specific DNA binding//nucleic acid binding//metal ion binding//DNA binding	GO:0005667//GO:0005634	transcription factor complex//nucleus	--	--
Cluster-6699.0	605	--	--	--	--	--	--	--	--	--	--	--	--	--	--	--	--	--	--	--	--	--	--	--	--	--	--	--	--
Cluster-641.0	3741	2476794	XP_003244828.1	5864	0	PREDICTED: pre-mRNA-splicing factor ATP-dependent RNA helicase PRP16 [Acyrthosiphon pisum]	XM_003244780.3	XM_003244780	2862	0	PREDICTED: Acyrthosiphon pisum pre-mRNA-splicing factor ATP-dependent RNA helicase PRP16 (LOC100575974), mRNA	K12815	DHX38, PRP16	pre-mRNA-splicing factor ATP-dependent RNA helicase DHX38/PRP16	http://www.genome.jp/dbget-bin/www_bget?ko:K12815	Q92620	3734	0	Pre-mRNA-splicing factor ATP-dependent RNA helicase PRP16 OS=Homo sapiens GN=DHX38 PE=1 SV=2	PF00270//PF00005//PF07652//PF00437//PF01637//PF04408//PF02562//PF01608	DEAD/DEAH box helicase//ABC transporter//Flavivirus DEAD domain//Type II/IV secretion system protein//Archaeal ATPase//Helicase associated domain (HA2)//PhoH-like protein//I/LWEQ domain	GO:0019079//GO:0006810	viral genome replication//transport	GO:0016887//GO:0004386//GO:0008026//GO:0003779//GO:0005524//GO:0003676	ATPase activity//helicase activity//ATP-dependent helicase activity//actin binding//ATP binding//nucleic acid binding	--	--	KOG0924	mRNA splicing factor ATP-dependent RNA helicase
Cluster-6565.0	1537	1166964	XP_001942626.1	1436	3.4e-156	PREDICTED: pinin [Acyrthosiphon pisum]	XM_001942591.3	XM_001942591	1064	0	PREDICTED: Acyrthosiphon pisum pinin (LOC100161237), mRNA	--	--	--	--	Q9H307	188	6.5e-13	Pinin OS=Homo sapiens GN=PNN PE=1 SV=4	PF11770	GRB2-binding adapter (GAPT)	--	--	--	--	GO:0016021	integral component of membrane	KOG3756	Pinin (desmosome-associated protein)
Cluster-4333.0	480	--	--	--	--	--	--	--	--	--	--	--	--	--	--	--	--	--	--	--	--	--	--	--	--	--	--	--	--
Cluster-1372.0	340	7692714	XP_015364651.1	213	4.9e-15	PREDICTED: slit homolog 2 protein [Diuraphis noxia]	XM_015509165.1	XM_015509165	163	4.51814e-78	PREDICTED: Diuraphis noxia slit homolog 2 protein (LOC107162325), mRNA	--	--	--	--	--	--	--	--	--	--	--	--	--	--	--	--	--	--
Cluster-4770.1	437	7700411	XP_015373195.1	148	2.2e-07	PREDICTED: heparan sulfate 2-O-sulfotransferase 1 isoform X1 [Diuraphis noxia]	XM_015517709.1	XM_015517709	75	4.91953e-29	PREDICTED: Diuraphis noxia heparan sulfate 2-O-sulfotransferase 1 (LOC107168333), transcript variant X2, mRNA	--	--	--	--	--	--	--	--	--	--	--	--	--	--	--	--	--	--
Cluster-4770.0	1856	10804227	XP_022169035.1	1801	2e-198	heparan sulfate 2-O-sulfotransferase 1 isoform X3 [Myzus persicae]	XM_008187541.2	XM_008187541	871	0	PREDICTED: Acyrthosiphon pisum heparan sulfate 2-O-sulfotransferase 1 (LOC100569336), transcript variant X2, mRNA	K02513	HS2ST1	heparan sulfate 2-O-sulfotransferase HS2ST1	http://www.genome.jp/dbget-bin/www_bget?ko:K02513	P25722	773	1.2e-80	Heparin sulfate O-sulfotransferase OS=Drosophila melanogaster GN=Hs2st PE=2 SV=2	PF00685//PF03567//PF00539	Sulfotransferase domain//Sulfotransferase family//Transactivating regulatory protein (Tat)	GO:0006355	regulation of transcription, DNA-templated	GO:0003700//GO:0008146	transcription factor activity, sequence-specific DNA binding//sulfotransferase activity	GO:0042025//GO:0005667//GO:0016021	host cell nucleus//transcription factor complex//integral component of membrane	KOG3922	Sulfotransferases
Cluster-7196.0	3816	10815210	XP_022181138.1	3296	0	fatty acyl-CoA hydrolase precursor, medium chain [Myzus persicae]	XM_015508016.1	XM_015508016	1487	0	PREDICTED: Diuraphis noxia fatty acyl-CoA hydrolase precursor, medium chain (LOC107161563), transcript variant X1, mRNA	K19476	IST1	vacuolar protein sorting-associated protein IST1	http://www.genome.jp/dbget-bin/www_bget?ko:K19476	Q568Z6	564	4.1e-56	IST1 homolog OS=Rattus norvegicus GN=Ist1 PE=2 SV=1	PF00605//PF02438//PF07859	Interferon regulatory factor transcription factor//Late 100kD protein//alpha/beta hydrolase fold	GO:0008152//GO:0019060	metabolic process//intracellular transport of viral protein in host cell	GO:0016787//GO:0000975	hydrolase activity//regulatory region DNA binding	--	--	KOG2027	Spindle pole body protein
Cluster-6695.0	455	--	--	--	--	--	--	--	--	--	--	--	--	--	--	--	--	--	--	PF01399	PCI domain	--	--	GO:0005515	protein binding	--	--	--	--
Cluster-673.0	361	4416333	XP_008185446.1	525	3.4e-51	PREDICTED: malate dehydrogenase, cytoplasmic [Acyrthosiphon pisum]	XM_008187225.2	XM_008187225	235	4.56158e-118	PREDICTED: Acyrthosiphon pisum malate dehydrogenase, cytoplasmic (LOC100160021), transcript variant X3, mRNA	--	--	--	--	P14152	337	8e-31	Malate dehydrogenase, cytoplasmic OS=Mus musculus GN=Mdh1 PE=1 SV=3	PF02866	lactate/malate dehydrogenase, alpha/beta C-terminal domain	GO:0055114	oxidation-reduction process	GO:0016616	oxidoreductase activity, acting on the CH-OH group of donors, NAD or NADP as acceptor	--	--	KOG1496	Malate dehydrogenase
Cluster-673.1	305	4416333	XP_008185446.1	145	3.4e-07	PREDICTED: malate dehydrogenase, cytoplasmic [Acyrthosiphon pisum]	XM_008187225.2	XM_008187225	111	3.22872e-49	PREDICTED: Acyrthosiphon pisum malate dehydrogenase, cytoplasmic (LOC100160021), transcript variant X3, mRNA	--	--	--	--	--	--	--	--	PF02866	lactate/malate dehydrogenase, alpha/beta C-terminal domain	GO:0055114	oxidation-reduction process	GO:0016616	oxidoreductase activity, acting on the CH-OH group of donors, NAD or NADP as acceptor	--	--	--	--
Cluster-3318.0	744	--	--	--	--	--	--	--	--	--	--	--	--	--	--	--	--	--	--	--	--	--	--	--	--	--	--	--	--
Cluster-1316.0	2785	10794214	XP_022172217.1	3939	0	midasin isoform X2 [Myzus persicae]	XM_001947371.4	XM_001947371	2159	0	PREDICTED: Acyrthosiphon pisum midasin (LOC100166016), mRNA	K14572	MDN1, REA1	midasin	http://www.genome.jp/dbget-bin/www_bget?ko:K14572	Q9NU22	1258	1e-136	Midasin OS=Homo sapiens GN=MDN1 PE=1 SV=2	PF00487	Fatty acid desaturase	GO:0006629	lipid metabolic process	--	--	--	--	KOG1808	AAA ATPase containing von Willebrand factor type A (vWA) domain
Cluster-5179.1	2517	11814362	XP_023715150.1	3086	0	protein kinase C, brain isozyme-like isoform X4 [Cryptotermes secundus]	XM_001945362.4	XM_001945362	2082	0	PREDICTED: Acyrthosiphon pisum protein kinase C, brain isozyme (LOC100161464), transcript variant X3, mRNA	K02677	PRKCA	classical protein kinase C alpha type	http://www.genome.jp/dbget-bin/www_bget?ko:K02677	P05130	2588	5.4e-291	Protein kinase C, brain isozyme OS=Drosophila melanogaster GN=Pkc53E PE=2 SV=2	PF07714//PF00433//PF07649//PF00628//PF00069//PF00168//PF00130	Protein tyrosine kinase//Protein kinase C terminal domain//C1-like domain//PHD-finger//Protein kinase domain//C2 domain//Phorbol esters/diacylglycerol binding domain (C1 domain)	GO:0006468//GO:0016310//GO:0035556//GO:0009069//GO:0055114	protein phosphorylation//phosphorylation//intracellular signal transduction//serine family amino acid metabolic process//oxidation-reduction process	GO:0047134//GO:0005515//GO:0004672//GO:0005524//GO:0004674	protein-disulfide reductase activity//protein binding//protein kinase activity//ATP binding//protein serine/threonine kinase activity	--	--	KOG0694	Serine/threonine protein kinase
Cluster-5179.0	469	7690366	XP_015379497.1	263	1.1e-20	PREDICTED: protein kinase C, brain isozyme isoform X2 [Diuraphis noxia]	XM_015524011.1	XM_015524011	133	3.04148e-61	PREDICTED: Diuraphis noxia protein kinase C, brain isozyme (LOC107173460), transcript variant X2, mRNA	K02677	PRKCA	classical protein kinase C alpha type	http://www.genome.jp/dbget-bin/www_bget?ko:K02677	P04409	228	4.5e-18	Protein kinase C alpha type OS=Bos taurus GN=PRKCA PE=1 SV=3	PF00130	Phorbol esters/diacylglycerol binding domain (C1 domain)	GO:0035556	intracellular signal transduction	--	--	--	--	KOG0696	Serine/threonine protein kinase
Cluster-5179.3	2089	--	--	--	--	--	XM_008183973.2	XM_008183973	588	0	PREDICTED: Acyrthosiphon pisum protein kinase C, brain isozyme (LOC100161464), transcript variant X4, mRNA	--	--	--	--	--	--	--	--	--	--	--	--	--	--	--	--	--	--
Cluster-5179.2	2511	10802228	XP_022166828.1	2464	3.5e-275	protein ERGIC-53 [Myzus persicae]	XM_001943065.4	XM_001943065	1415	0	PREDICTED: Acyrthosiphon pisum protein ERGIC-53 (LOC100158856), mRNA	K10080	LMAN1, ERGIC53	lectin, mannose-binding 1	http://www.genome.jp/dbget-bin/www_bget?ko:K10080	Q9D0F3	1043	7.7e-112	Protein ERGIC-53 OS=Mus musculus GN=Lman1 PE=2 SV=1	PF03388//PF00758//PF00113//PF04111	Legume-like lectin family//Erythropoietin/thrombopoietin//Enolase, C-terminal TIM barrel domain//Autophagy protein Apg6	GO:0009094//GO:0006571//GO:0007165//GO:0006096//GO:0006914//GO:0006094//GO:0000162	L-phenylalanine biosynthetic process//tyrosine biosynthetic process//signal transduction//glycolytic process//autophagy//gluconeogenesis//tryptophan biosynthetic process	GO:0004634//GO:0005179//GO:0000287	phosphopyruvate hydratase activity//hormone activity//magnesium ion binding	GO:0016020//GO:0005576//GO:0000015	membrane//extracellular region//phosphopyruvate hydratase complex	KOG3839	Lectin VIP36, involved in the transport of glycoproteins carrying high mannose-type glycans
Cluster-8319.0	930	8329096	XP_016658278.1	1126	1.8e-120	PREDICTED: galactosylgalactosylxylosylprotein 3-beta-glucuronosyltransferase I isoform X2 [Acyrthosiphon pisum]	XM_016802789.1	XM_016802789	672	0	PREDICTED: Acyrthosiphon pisum galactosylgalactosylxylosylprotein 3-beta-glucuronosyltransferase I (LOC100159562), transcript variant X2, mRNA	K10158	B3GAT3	galactosylgalactosylxylosylprotein 3-beta-glucuronosyltransferase 3	http://www.genome.jp/dbget-bin/www_bget?ko:K10158	O97422	591	7.3e-60	Galactosylgalactosylxylosylprotein 3-beta-glucuronosyltransferase I OS=Drosophila melanogaster GN=GlcAT-I PE=2 SV=2	PF03360	Glycosyltransferase family 43	GO:0030206	chondroitin sulfate biosynthetic process	GO:0015018	galactosylgalactosylxylosylprotein 3-beta-glucuronosyltransferase activity	GO:0016020	membrane	KOG1476	Beta-1,3-glucuronyltransferase B3GAT1/SQV-8
Cluster-5592.0	3700	2477024	XP_003245155.1	1740	4.6e-191	PREDICTED: uncharacterized protein LOC100163711 isoform X1 [Acyrthosiphon pisum]	XM_003245107.2	XM_003245107	968	0	PREDICTED: Acyrthosiphon pisum uncharacterized LOC100163711 (LOC100163711), transcript variant X1, mRNA	--	--	--	--	Q7Z6J2	222	1.8e-16	General receptor for phosphoinositides 1-associated scaffold protein OS=Homo sapiens GN=GRASP PE=1 SV=1	PF01056//PF12515//PF03286//PF09026//PF00595//PF02035//PF13965//PF13180	Myc amino-terminal region//Ca2+-ATPase N terminal autoinhibitory domain//Pox virus Ag35 surface protein//Centromere protein B dimerisation domain//PDZ domain (Also known as DHR or GLGF)//Coagulin//dsRNA-gated channel SID-1//PDZ domain	GO:0042381//GO:0006355//GO:0015931//GO:0033227	hemolymph coagulation//regulation of transcription, DNA-templated//nucleobase-containing compound transport//dsRNA transport	GO:0051033//GO:0005516//GO:0003682//GO:0005515//GO:0003677//GO:0003700	RNA transmembrane transporter activity//calmodulin binding//chromatin binding//protein binding//DNA binding//transcription factor activity, sequence-specific DNA binding	GO:0005667//GO:0005634//GO:0016021//GO:0000775//GO:0005576//GO:0019031//GO:0000785	transcription factor complex//nucleus//integral component of membrane//chromosome, centromeric region//extracellular region//viral envelope//chromatin	KOG3528	FOG: PDZ domain
Cluster-5592.1	506	10802888	XP_022167566.1	193	1.5e-12	LOW QUALITY PROTEIN: uncharacterized protein LOC111031785 [Myzus persicae]	--	--	--	--	--	--	--	--	--	--	--	--	--	--	--	--	--	--	--	--	--	--	--
Cluster-5592.2	935	--	--	--	--	--	--	--	--	--	--	--	--	--	--	--	--	--	--	--	--	--	--	--	--	--	--	--	--
Cluster-6519.0	4788	10810764	XP_022176250.1	3693	0	exostosin-1 [Myzus persicae]	XM_008180497.2	XM_008180497	1793	0	PREDICTED: Acyrthosiphon pisum exostosin-1 (LOC100167795), mRNA	K02366	EXT1	glucuronyl/N-acetylglucosaminyl transferase EXT1	http://www.genome.jp/dbget-bin/www_bget?ko:K02366	Q9V730	2103	1.8e-234	Exostosin-1 OS=Drosophila melanogaster GN=ttv PE=1 SV=1	PF09258	Glycosyl transferase family 64 domain	GO:0015012//GO:0006024	heparan sulfate proteoglycan biosynthetic process//glycosaminoglycan biosynthetic process	--	--	GO:0016021	integral component of membrane	KOG1021	Acetylglucosaminyltransferase EXT1/exostosin 1
Cluster-5206.1728	725	7702408	XP_015375438.1	974	6e-103	PREDICTED: 40S ribosomal protein S7-like [Diuraphis noxia]	NM_001171966.2	NM_001171966	556	0	Acyrthosiphon pisum 40S ribosomal protein S7-like (LOC100169556), mRNA	K02993	RP-S7e, RPS7	small subunit ribosomal protein S7e	http://www.genome.jp/dbget-bin/www_bget?ko:K02993	Q962S0	788	8.2e-83	40S ribosomal protein S7 OS=Spodoptera frugiperda GN=RpS7 PE=2 SV=1	PF01251//PF05970	Ribosomal protein S7e//PIF1-like helicase	GO:0042254//GO:0006412//GO:0000723//GO:0006281	ribosome biogenesis//translation//telomere maintenance//DNA repair	GO:0003678//GO:0003735	DNA helicase activity//structural constituent of ribosome	GO:0005622//GO:0005657//GO:0005840	intracellular//replication fork//ribosome	KOG3320	40S ribosomal protein S7
Cluster-8369.0	2915	1168658	XP_001951013.1	3951	0	PREDICTED: vacuolar protein sorting-associated protein 35 [Acyrthosiphon pisum]	XM_001950978.4	XM_001950978	2154	0	PREDICTED: Acyrthosiphon pisum vacuolar protein sorting-associated protein 35 (LOC100168020), mRNA	--	--	--	--	Q9EQH3	2485	5.5e-279	Vacuolar protein sorting-associated protein 35 OS=Mus musculus GN=Vps35 PE=1 SV=1	PF03635	Vacuolar protein sorting-associated protein 35	GO:0015031//GO:0042147	protein transport//retrograde transport, endosome to Golgi	GO:0008565	protein transporter activity	GO:0030904	retromer complex	KOG1107	Membrane coat complex Retromer, subunit VPS35
Cluster-5236.0	439	10811186	XP_022176707.1	528	1.9e-51	uncharacterized protein LOC111038078 [Myzus persicae]	--	--	--	--	--	--	--	--	--	--	--	--	--	--	--	--	--	--	--	--	--	--	--
Cluster-8006.0	406	10809949	XP_022175351.1	705	5.2e-72	uncharacterized protein LOC111037248 [Myzus persicae]	XM_015514304.1	XM_015514304	164	1.52172e-78	PREDICTED: Diuraphis noxia uncharacterized LOC107165874 (LOC107165874), mRNA	--	--	--	--	--	--	--	--	PF00665	Integrase core domain	GO:0015074	DNA integration	--	--	--	--	--	--
Cluster-8285.0	391	--	--	--	--	--	--	--	--	--	--	--	--	--	--	--	--	--	--	--	--	--	--	--	--	--	--	--	--
Cluster-4960.0	604	--	--	--	--	--	--	--	--	--	--	--	--	--	--	--	--	--	--	--	--	--	--	--	--	--	--	--	--
Cluster-6418.0	436	--	--	--	--	--	--	--	--	--	--	--	--	--	--	--	--	--	--	--	--	--	--	--	--	--	--	--	--
Cluster-5665.0	1005	--	--	--	--	--	--	--	--	--	--	--	--	--	--	--	--	--	--	--	--	--	--	--	--	--	--	--	--
Cluster-5206.3658	2965	2478932	XP_001949417.2	2854	0	PREDICTED: mucolipin-3 [Acyrthosiphon pisum]	XM_001949382.4	XM_001949382	1463	0	PREDICTED: Acyrthosiphon pisum mucolipin-3 (LOC100164772), mRNA	K04994	MCOLN3, TRPML3	mucolipin 3	http://www.genome.jp/dbget-bin/www_bget?ko:K04994	Q8R4F0	893	2.2e-94	Mucolipin-3 OS=Mus musculus GN=Mcoln3 PE=1 SV=1	PF00520	Ion transport protein	GO:0055085//GO:0006811	transmembrane transport//ion transport	GO:0005216	ion channel activity	GO:0016020	membrane	KOG3733	Mucolipidin and related proteins (TRML subfamily of transient receptor potential proteins)
Cluster-128.0	1948	8333719	XP_016656208.1	1256	3.2e-135	PREDICTED: uncharacterized protein LOC107882413 [Acyrthosiphon pisum]	XM_016800719.1	XM_016800719	710	0	PREDICTED: Acyrthosiphon pisum uncharacterized LOC107882413 (LOC107882413), mRNA	--	--	--	--	--	--	--	--	--	--	--	--	--	--	--	--	--	--
Cluster-6446.1	913	8352451	XP_016664505.1	206	8.6e-14	PREDICTED: uncharacterized protein LOC107885382 [Acyrthosiphon pisum]	--	--	--	--	--	--	--	--	--	--	--	--	--	--	--	--	--	--	--	--	--	--	--
Cluster-2288.0	867	--	--	--	--	--	XM_008189110.2	XM_008189110	360	0	PREDICTED: Acyrthosiphon pisum muscarinic acetylcholine receptor DM1 (LOC100164141), mRNA	--	--	--	--	--	--	--	--	--	--	--	--	--	--	--	--	--	--
Cluster-4793.0	1056	7690708	XP_015379884.1	183	4.6e-11	PREDICTED: uncharacterized protein LOC107173741 [Diuraphis noxia]	--	--	--	--	--	--	--	--	--	--	--	--	--	--	--	--	--	--	--	--	--	--	--
Cluster-404.0	880	--	--	--	--	--	--	--	--	--	--	--	--	--	--	--	--	--	--	--	--	--	--	--	--	--	--	--	--
Cluster-5206.2308	743	7688442	XP_015366596.1	608	1.7e-60	PREDICTED: H..ACA ribonucleoprotein complex subunit 2-like protein [Diuraphis noxia]	NM_001161940.2	NM_001161940	363	0	Acyrthosiphon pisum H/ACA ribonucleoprotein complex subunit 2-like (LOC100159774), mRNA	K11129	NHP2, NOLA2	H/ACA ribonucleoprotein complex subunit 2	http://www.genome.jp/dbget-bin/www_bget?ko:K11129	Q9V3U2	368	4.2e-34	H/ACA ribonucleoprotein complex subunit 2-like protein OS=Drosophila melanogaster GN=NHP2 PE=1 SV=1	--	--	--	--	--	--	--	--	KOG3167	Box H/ACA snoRNP component, involved in ribosomal RNA pseudouridinylation
Cluster-5206.2309	1223	11816144	XP_023717141.1	647	8.4e-65	EF-hand domain-containing protein D2 homolog [Cryptotermes secundus]	XM_001946230.4	XM_001946230	676	0	PREDICTED: Acyrthosiphon pisum EF-hand domain-containing protein D2 homolog (LOC100163588), mRNA	--	--	--	--	Q9VJ26	543	3.5e-54	EF-hand domain-containing protein D2 homolog OS=Drosophila melanogaster GN=Swip-1 PE=2 SV=1	PF00036//PF13499//PF13405//PF13833//PF13202//PF10591	EF hand//EF-hand domain pair//EF-hand domain//EF-hand domain pair//EF hand//Secreted protein acidic and rich in cysteine Ca binding region	GO:0007165	signal transduction	GO:0005509	calcium ion binding	GO:0005578	proteinaceous extracellular matrix	KOG0041	Predicted Ca2+-binding protein, EF-Hand protein superfamily
Cluster-5206.2306	1271	--	--	--	--	--	--	--	--	--	--	--	--	--	--	--	--	--	--	--	--	--	--	--	--	--	--	--	--
Cluster-5206.2307	884	10811848	XP_022177439.1	905	7.3e-95	transmembrane protein 222 isoform X1 [Myzus persicae]	NM_001162140.2	NM_001162140	458	0	Acyrthosiphon pisum transmembrane protein 222-like (LOC100164177), mRNA	K20726	TMEM222	transmembrane protein 222	http://www.genome.jp/dbget-bin/www_bget?ko:K20726	Q9H0R3	512	1e-50	Transmembrane protein 222 OS=Homo sapiens GN=TMEM222 PE=1 SV=2	--	--	--	--	--	--	--	--	KOG3150	Uncharacterized conserved protein
Cluster-3057.0	666	--	--	--	--	--	--	--	--	--	--	--	--	--	--	--	--	--	--	--	--	--	--	--	--	--	--	--	--
Cluster-5206.2305	1700	1167706	XP_001945546.1	2124	6.3e-236	PREDICTED: WD repeat and FYVE domain-containing protein 2 [Acyrthosiphon pisum]	XM_001945511.4	XM_001945511	1229	0	PREDICTED: Acyrthosiphon pisum WD repeat and FYVE domain-containing protein 2 (LOC100161056), mRNA	--	--	--	--	Q96P53	968	2.6e-103	WD repeat and FYVE domain-containing protein 2 OS=Homo sapiens GN=WDFY2 PE=2 SV=2	PF01363//PF00400	FYVE zinc finger//WD domain, G-beta repeat	--	--	GO:0046872//GO:0005515	metal ion binding//protein binding	--	--	KOG1818	Membrane trafficking and cell signaling protein HRS, contains VHS and FYVE domains
Cluster-2148.0	476	--	--	--	--	--	--	--	--	--	--	--	--	--	--	--	--	--	--	--	--	--	--	--	--	--	--	--	--
Cluster-5206.2303	1008	10801078	XP_022165557.1	677	2.3e-68	fatty acid-binding protein, muscle-like isoform X1 [Myzus persicae]	FP925784.1	FP925784	373	0	Acyrthosiphon pisum mRNA, clone: ACI0AAF39YG21, full-insert cDNA sequence based on ESTs (5'-EST:ACI0AAF39YG21AAM1, 3'-EST ACI2AAF6YJ05BBM1)	K08756	FABP7	fatty acid-binding protein 7, brain	http://www.genome.jp/dbget-bin/www_bget?ko:K08756	P41496	329	1.9e-29	Fatty acid-binding protein, muscle OS=Schistocerca gregaria PE=1 SV=2	--	--	--	--	--	--	--	--	KOG4015	Fatty acid-binding protein FABP
Cluster-5206.2300	1479	10814382	XP_022180225.1	1517	1.3e-165	solute carrier family 35 member B1 [Myzus persicae]	XM_001950091.4	XM_001950091	708	0	PREDICTED: Acyrthosiphon pisum solute carrier family 35 member B1 (LOC100165058), mRNA	K15275	SLC35B1	solute carrier family 35 (UDP-galactose transporter), member B1	http://www.genome.jp/dbget-bin/www_bget?ko:K15275	Q8AXS6	907	2.7e-96	Solute carrier family 35 member B1 OS=Xenopus tropicalis GN=slc35b1 PE=2 SV=2	PF05502//PF08449//PF00892//PF04142	Dynactin p62 family//UAA transporter family//EamA-like transporter family//Nucleotide-sugar transporter	GO:0055085//GO:0008643	transmembrane transport//carbohydrate transport	GO:0005351	sugar:proton symporter activity	GO:0005869//GO:0000139//GO:0016020//GO:0016021	dynactin complex//Golgi membrane//membrane//integral component of membrane	KOG1581	UDP-galactose transporter related protein
Cluster-5206.2301	1447	10800853	XP_022165308.1	789	3.4e-81	TIMELESS-interacting protein [Myzus persicae]	NM_001162268.2	NM_001162268	408	0	Acyrthosiphon pisum TIMELESS-interacting protein (Tipin), mRNA	K10904	TIPIN	TIMELESS-interacting protein	http://www.genome.jp/dbget-bin/www_bget?ko:K10904	Q3ZCC4	294	3.1e-25	TIMELESS-interacting protein OS=Bos taurus GN=TIPIN PE=2 SV=1	PF07962	Replication Fork Protection Component Swi3	GO:0048478//GO:0006974//GO:0007049	replication fork protection//cellular response to DNA damage stimulus//cell cycle	--	--	GO:0005634	nucleus	KOG3004	Meiotic chromosome segregation protein
Cluster-1705.0	3794	7691458	XP_015363251.1	1450	2e-157	PREDICTED: uncharacterized protein LOC107161377 [Diuraphis noxia]	XM_001952304.4	XM_001952304	1776	0	PREDICTED: Acyrthosiphon pisum transcriptional regulator DEF1 (LOC100162870), mRNA	K14323	CASC3, MLN51	protein CASC3	http://www.genome.jp/dbget-bin/www_bget?ko:K14323	--	--	--	--	PF02556//PF07649	Preprotein translocase subunit SecB//C1-like domain	GO:0051262//GO:0015031//GO:0055114	protein tetramerization//protein transport//oxidation-reduction process	GO:0047134//GO:0051082	protein-disulfide reductase activity//unfolded protein binding	--	--	--	--
Cluster-2892.0	591	8349117	XP_016661371.1	432	3.4e-40	PREDICTED: calcitonin gene-related peptide type 1 receptor isoform X2 [Acyrthosiphon pisum]	XM_016805883.1	XM_016805883	231	1.29584e-115	PREDICTED: Acyrthosiphon pisum calcitonin gene-related peptide type 1 receptor (LOC100160028), transcript variant X4, mRNA	K04577	CALCRL	calcitonin receptor-like	http://www.genome.jp/dbget-bin/www_bget?ko:K04577	Q8AXU4	172	1.8e-11	Calcitonin gene-related peptide type 1 receptor OS=Oncorhynchus gorbuscha GN=calcrl PE=2 SV=1	PF00002	7 transmembrane receptor (Secretin family)	GO:0007186	G-protein coupled receptor signaling pathway	GO:0004930	G-protein coupled receptor activity	GO:0016021	integral component of membrane	KOG4564	Adenylate cyclase-coupled calcitonin receptor
Cluster-5206.2089	2581	4412825	XP_008179499.1	1995	8.7e-221	PREDICTED: fatty acid desaturase isoform X1 [Acyrthosiphon pisum]	XM_008181277.2	XM_008181277	1624	0	PREDICTED: Acyrthosiphon pisum fatty acid desaturase (LOC100145824), transcript variant X1, mRNA	K00507	SCD, desC	stearoyl-CoA desaturase (Delta-9 desaturase)	http://www.genome.jp/dbget-bin/www_bget?ko:K00507	O44390	1037	3.9e-111	Acyl-CoA Delta(11) desaturase OS=Trichoplusia ni GN=D11DS PE=1 SV=2	PF00487	Fatty acid desaturase	GO:0006629	lipid metabolic process	--	--	--	--	KOG1600	Fatty acid desaturase
Cluster-1299.0	411	--	--	--	--	--	--	--	--	--	--	--	--	--	--	--	--	--	--	--	--	--	--	--	--	--	--	--	--
Cluster-812.0	441	--	--	--	--	--	--	--	--	--	--	--	--	--	--	--	--	--	--	--	--	--	--	--	--	--	--	--	--
Cluster-3732.0	412	--	--	--	--	--	--	--	--	--	--	--	--	--	--	--	--	--	--	PF13367	Protease prsW family	--	--	GO:0008233	peptidase activity	--	--	--	--
Cluster-7867.0	1008	10793425	XP_022163183.1	1804	4.7e-199	protein O-mannosyl-transferase 2 isoform X1 [Myzus persicae]	XM_016808474.1	XM_016808474	820	0	PREDICTED: Acyrthosiphon pisum protein O-mannosyl-transferase 2 (LOC100166249), mRNA	K00728	POMT, pmt	dolichyl-phosphate-mannose-protein mannosyltransferase	http://www.genome.jp/dbget-bin/www_bget?ko:K00728	Q9W5D4	1191	2.1e-129	Protein O-mannosyl-transferase 2 OS=Drosophila melanogaster GN=tw PE=2 SV=1	PF02815//PF01477//PF02366	MIR domain//PLAT/LH2 domain//Dolichyl-phosphate-mannose-protein mannosyltransferase	GO:0006493	protein O-linked glycosylation	GO:0000030//GO:0005515	mannosyltransferase activity//protein binding	GO:0000136//GO:0016020	alpha-1,6-mannosyltransferase complex//membrane	KOG3359	Dolichyl-phosphate-mannose:protein O-mannosyl transferase
Cluster-7213.0	456	10793619	XP_022165267.1	577	4.1e-57	uncharacterized protein LOC111030180 [Myzus persicae]	--	--	--	--	--	--	--	--	--	--	--	--	--	--	--	--	--	--	--	--	--	--	--
Cluster-2252.0	729	--	--	--	--	--	--	--	--	--	--	--	--	--	--	--	--	--	--	--	--	--	--	--	--	--	--	--	--
Cluster-2252.1	479	--	--	--	--	--	--	--	--	--	--	--	--	--	--	--	--	--	--	PF01671	African swine fever virus multigene family 360 protein	GO:0042330	taxis	--	--	--	--	--	--
Cluster-3836.0	477	--	--	--	--	--	--	--	--	--	--	--	--	--	--	--	--	--	--	PF05393	Human adenovirus early E3A glycoprotein	--	--	--	--	GO:0016021	integral component of membrane	--	--
Cluster-8074.2	454	--	--	--	--	--	--	--	--	--	--	--	--	--	--	--	--	--	--	--	--	--	--	--	--	--	--	--	--
Cluster-2911.0	2472	10799305	XP_022163589.1	3278	0	protein UBASH3A homolog [Myzus persicae]	XM_001947131.4	XM_001947131	1493	0	PREDICTED: Acyrthosiphon pisum protein UBASH3A homolog (LOC100165059), mRNA	K18993	UBASH3, STS	ubiquitin-associated and SH3 domain-containing protein	http://www.genome.jp/dbget-bin/www_bget?ko:K18993	Q8TF42	1075	1.5e-115	Ubiquitin-associated and SH3 domain-containing protein B OS=Homo sapiens GN=UBASH3B PE=1 SV=2	PF00018//PF07823//PF14604	SH3 domain//Cyclic phosphodiesterase-like protein//Variant SH3 domain	--	--	GO:0004112//GO:0005515	cyclic-nucleotide phosphodiesterase activity//protein binding	--	--	KOG3734	Predicted phosphoglycerate mutase
Cluster-7431.1	3860	10807913	XP_022173098.1	4406	0	transcriptional regulator ATRX homolog isoform X1 [Myzus persicae]	XM_016807709.1	XM_016807709	1775	0	PREDICTED: Acyrthosiphon pisum transcriptional regulator ATRX homolog (LOC100159306), mRNA	K10779	ATRX	transcriptional regulator ATRX	http://www.genome.jp/dbget-bin/www_bget?ko:K10779	F4HW51	1175	5.8e-127	Protein CHROMATIN REMODELING 20 OS=Arabidopsis thaliana GN=ATRX PE=2 SV=2	PF04851//PF00176	Type III restriction enzyme, res subunit//SNF2 family N-terminal domain	--	--	GO:0005524//GO:0003677//GO:0016787	ATP binding//DNA binding//hydrolase activity	--	--	KOG1015	Transcription regulator XNP/ATRX, DEAD-box superfamily
Cluster-3481.0	742	10802702	XP_022167358.1	612	5.8e-61	diuretic hormone class 2 [Myzus persicae]	XM_008191596.2	XM_008191596	595	0	PREDICTED: Acyrthosiphon pisum diuretic hormone class 2 (LOC100161160), mRNA	--	--	--	--	Q9VLK4	246	5.9e-20	Diuretic hormone class 2 OS=Drosophila melanogaster GN=Dh31 PE=3 SV=1	PF05656	Protein of unknown function (DUF805)	--	--	--	--	GO:0016021	integral component of membrane	--	--
Cluster-8670.0	2200	7701316	XP_015374221.1	2523	4.4e-282	PREDICTED: mitogen-activated protein kinase kinase kinase 7-like isoform X1 [Diuraphis noxia]	XM_015518735.1	XM_015518735	1347	0	PREDICTED: Diuraphis noxia mitogen-activated protein kinase kinase kinase 7-like (LOC107169096), transcript variant X1, mRNA	K04427	MAP3K7, TAK1	mitogen-activated protein kinase kinase kinase 7	http://www.genome.jp/dbget-bin/www_bget?ko:K04427	Q5RFL3	1046	3e-112	Mitogen-activated protein kinase kinase kinase 7 OS=Pongo abelii GN=MAP3K7 PE=2 SV=1	PF07714//PF01544//PF00069//PF04371	Protein tyrosine kinase//CorA-like Mg2+ transporter protein//Protein kinase domain//Porphyromonas-type peptidyl-arginine deiminase	GO:0030001//GO:0006807//GO:0009446//GO:0055085//GO:0006468	metal ion transport//nitrogen compound metabolic process//putrescine biosynthetic process//transmembrane transport//protein phosphorylation	GO:0004668//GO:0005524//GO:0046873//GO:0004672	protein-arginine deiminase activity//ATP binding//metal ion transmembrane transporter activity//protein kinase activity	GO:0016020	membrane	--	--
Cluster-7732.0	1754	7700525	XP_015373325.1	552	1.2e-53	PREDICTED: nucleic-acid-binding protein from mobile element jockey-like [Diuraphis noxia]	--	--	--	--	--	--	--	--	--	Q9NBX5	333	1.1e-29	Nucleic-acid-binding protein from transposon X-element OS=Drosophila melanogaster GN=ORF1 PE=3 SV=1	--	--	--	--	--	--	--	--	--	--
Cluster-237.0	420	1852697	NP_001165848.1	707	3.2e-72	yellow-y precursor [Acyrthosiphon pisum]	NM_001172377.1	NM_001172377	328	1.07468e-169	Acyrthosiphon pisum yellow-y (Y-y), mRNA	--	--	--	--	P09957	357	4.5e-33	Protein yellow OS=Drosophila melanogaster GN=y PE=1 SV=1	--	--	--	--	--	--	--	--	--	--
Cluster-6008.0	645	--	--	--	--	--	--	--	--	--	--	--	--	--	--	--	--	--	--	--	--	--	--	--	--	--	--	--	--
Cluster-8772.0	1281	--	--	--	--	--	XM_015509989.1	XM_015509989	190	1.79414e-92	PREDICTED: Diuraphis noxia extensin-like (LOC107162871), mRNA	--	--	--	--	--	--	--	--	--	--	--	--	--	--	--	--	--	--
Cluster-6422.0	1344	1594319	BAH70880.1	1470	3.4e-160	ACYPI005374 [Acyrthosiphon pisum]	NM_001293712.1	NM_001293712	687	0	Acyrthosiphon pisum methionine adenosyltransferase 2 subunit beta-like (LOC100169241), mRNA	K00789	metK	S-adenosylmethionine synthetase	http://www.genome.jp/dbget-bin/www_bget?ko:K00789	Q99LB6	641	1.7e-65	Methionine adenosyltransferase 2 subunit beta OS=Mus musculus GN=Mat2b PE=2 SV=1	PF01370	NAD dependent epimerase/dehydratase family	--	--	GO:0003824//GO:0050662	catalytic activity//coenzyme binding	--	--	--	--
Cluster-7290.1	1042	1167932	XP_001948985.1	1203	2.4e-129	PREDICTED: probable protein S-acyltransferase 23 [Acyrthosiphon pisum]	XM_001948950.4	XM_001948950	621	0	PREDICTED: Acyrthosiphon pisum probable protein S-acyltransferase 23 (LOC100160704), mRNA	K20032	ZDHHC13_17, HIP14	palmitoyltransferase ZDHHC13/17	http://www.genome.jp/dbget-bin/www_bget?ko:K20032	Q3EC11	250	2.9e-20	Probable protein S-acyltransferase 23 OS=Arabidopsis thaliana GN=PAT23 PE=2 SV=2	PF01529	DHHC palmitoyltransferase	--	--	GO:0008270	zinc ion binding	--	--	KOG0509	Ankyrin repeat and DHHC-type Zn-finger domain containing proteins
Cluster-7290.0	770	10690777	XP_021921374.1	950	3.9e-100	probable protein S-acyltransferase 23 isoform X1 [Zootermopsis nevadensis]	XM_001948950.4	XM_001948950	557	0	PREDICTED: Acyrthosiphon pisum probable protein S-acyltransferase 23 (LOC100160704), mRNA	K20032	ZDHHC13_17, HIP14	palmitoyltransferase ZDHHC13/17	http://www.genome.jp/dbget-bin/www_bget?ko:K20032	B2RXR6	263	6.5e-22	Serine/threonine-protein phosphatase 6 regulatory ankyrin repeat subunit B OS=Mus musculus GN=Ankrd44 PE=2 SV=1	PF02073//PF00023//PF13606	Thermophilic metalloprotease (M29)//Ankyrin repeat//Ankyrin repeat	GO:0006508	proteolysis	GO:0005515//GO:0004177	protein binding//aminopeptidase activity	--	--	--	--
Cluster-8942.1	856	7693325	XP_015365334.1	586	6.9e-58	PREDICTED: uncharacterized protein LOC107162805 isoform X2 [Diuraphis noxia]	XM_015509848.1	XM_015509848	434	0	PREDICTED: Diuraphis noxia uncharacterized LOC107162805 (LOC107162805), transcript variant X2, mRNA	--	--	--	--	--	--	--	--	--	--	--	--	--	--	--	--	--	--
Cluster-136.0	568	8333936	XP_016656275.1	151	1.3e-07	PREDICTED: uncharacterized protein YALI0A18139g-like [Acyrthosiphon pisum]	XM_016809422.1	XM_016809422	280	7.16618e-143	PREDICTED: Acyrthosiphon pisum uncharacterized LOC107885742 (LOC107885742), partial mRNA	--	--	--	--	--	--	--	--	PF00098	Zinc knuckle	--	--	GO:0003676//GO:0008270	nucleic acid binding//zinc ion binding	--	--	--	--
Cluster-1406.0	1979	8350426	XP_016662679.1	2692	1e-301	PREDICTED: putative leucine-rich repeat-containing protein DDB_G0290503 isoform X10 [Acyrthosiphon pisum]	XM_016807190.1	XM_016807190	1429	0	PREDICTED: Acyrthosiphon pisum golgin subfamily A member 4 (LOC100162634), transcript variant X10, mRNA	--	--	--	--	O76329	301	6.6e-26	Interaptin OS=Dictyostelium discoideum GN=abpD PE=1 SV=1	PF14528//PF10174	LAGLIDADG-like domain//RIM-binding protein of the cytomatrix active zone	--	--	GO:0004519	endonuclease activity	GO:0048786	presynaptic active zone	--	--
Cluster-2341.0	1872	2475523	XP_003242790.1	1942	8.8e-215	PREDICTED: protein FAM98A [Acyrthosiphon pisum]	XM_015517158.1	XM_015517158	956	0	PREDICTED: Diuraphis noxia protein FAM98A (LOC107167936), mRNA	--	--	--	--	Q5FWT1	548	1.4e-54	Protein FAM98A OS=Rattus norvegicus GN=Fam98a PE=2 SV=1	--	--	--	--	--	--	--	--	KOG3973	Uncharacterized conserved glycine-rich protein
Cluster-4319.0	363	--	--	--	--	--	XM_001943860.4	XM_001943860	138	3.83494e-64	PREDICTED: Acyrthosiphon pisum neurogenic locus protein delta (LOC100160703), mRNA	--	--	--	--	--	--	--	--	--	--	--	--	--	--	--	--	--	--
Cluster-4319.1	2595	7691411	XP_015363198.1	3981	0	PREDICTED: neurogenic locus protein delta [Diuraphis noxia]	XM_001943860.4	XM_001943860	1834	0	PREDICTED: Acyrthosiphon pisum neurogenic locus protein delta (LOC100160703), mRNA	K06051	DLL	delta	http://www.genome.jp/dbget-bin/www_bget?ko:K06051	P10041	1475	6.4e-162	Neurogenic locus protein delta OS=Drosophila melanogaster GN=Dl PE=1 SV=2	PF13965//PF07657//PF01414//PF07931//PF07645//PF00008	dsRNA-gated channel SID-1//N terminus of Notch ligand//Delta serrate ligand//Chloramphenicol phosphotransferase-like protein//Calcium-binding EGF domain//EGF-like domain	GO:0007154//GO:0007275//GO:0033227//GO:0015931//GO:0007219	cell communication//multicellular organismal development//dsRNA transport//nucleobase-containing compound transport//Notch signaling pathway	GO:0005524//GO:0005515//GO:0051033//GO:0005509//GO:0016740	ATP binding//protein binding//RNA transmembrane transporter activity//calcium ion binding//transferase activity	GO:0016021//GO:0016020	integral component of membrane//membrane	--	--
Cluster-2152.0	1692	1167394	XP_001944470.1	2256	3.1e-251	PREDICTED: WD repeat-containing protein 18 [Acyrthosiphon pisum]	XM_001944435.4	XM_001944435	1074	0	PREDICTED: Acyrthosiphon pisum WD repeat-containing protein 18 (LOC100167131), mRNA	K14829	IPI3	pre-rRNA-processing protein IPI3	http://www.genome.jp/dbget-bin/www_bget?ko:K14829	Q9BV38	565	1.4e-56	WD repeat-containing protein 18 OS=Homo sapiens GN=WDR18 PE=1 SV=2	PF00400	WD domain, G-beta repeat	--	--	GO:0005515	protein binding	--	--	KOG0646	WD40 repeat protein
Cluster-7453.0	458	--	--	--	--	--	--	--	--	--	--	--	--	--	--	--	--	--	--	--	--	--	--	--	--	--	--	--	--
Cluster-8214.0	1962	10810592	XP_022176061.1	2108	5.2e-234	zinc finger CCCH-type with G patch domain-containing protein [Myzus persicae]	XM_016806455.1	XM_016806455	1138	0	PREDICTED: Acyrthosiphon pisum zinc finger CCCH-type with G patch domain-containing protein (LOC100164746), transcript variant X3, mRNA	--	--	--	--	Q17CQ8	642	1.9e-65	Zinc finger CCCH-type with G patch domain-containing protein OS=Aedes aegypti GN=AAEL004458 PE=3 SV=1	PF00642//PF01585	Zinc finger C-x8-C-x5-C-x3-H type (and similar)//G-patch domain	--	--	GO:0046872//GO:0003676	metal ion binding//nucleic acid binding	--	--	KOG2185	Predicted RNA-processing protein, contains G-patch domain
Cluster-5282.1	3755	8350177	XP_008186107.2	3228	0	PREDICTED: probable elongator complex protein 2 isoform X2 [Acyrthosiphon pisum]	XM_008187885.2	XM_008187885	1472	0	PREDICTED: Acyrthosiphon pisum probable elongator complex protein 2 (LOC100159144), transcript variant X2, mRNA	K11374	ELP2	elongator complex protein 2	http://www.genome.jp/dbget-bin/www_bget?ko:K11374	P25123	1532	2.3e-168	Gamma-aminobutyric acid receptor subunit beta OS=Drosophila melanogaster GN=Rdl PE=2 SV=4	PF02186//PF02932//PF02931//PF00400	TFIIE beta subunit core domain//Neurotransmitter-gated ion-channel transmembrane region//Neurotransmitter-gated ion-channel ligand binding domain//WD domain, G-beta repeat	GO:0006810//GO:0006811//GO:0006367	transport//ion transport//transcription initiation from RNA polymerase II promoter	GO:0005515//GO:0005230	protein binding//extracellular ligand-gated ion channel activity	GO:0016020	membrane	KOG1063	RNA polymerase II elongator complex, subunit ELP2, WD repeat superfamily
Cluster-1569.0	1738	10806204	XP_022171223.1	1642	5e-180	uncharacterized protein LOC111034353 [Myzus persicae]	XM_001945729.4	XM_001945729	741	0	PREDICTED: Acyrthosiphon pisum uncharacterized LOC100162327 (LOC100162327), mRNA	--	--	--	--	Q9P5T3	129	5.1e-06	Required for respiratory growth protein 9, mitochondrial OS=Neurospora crassa (strain ATCC 24698 / 74-OR23-1A / CBS 708.71 / DSM 1257 / FGSC 987) GN=rrg9 PE=3 SV=1	--	--	--	--	--	--	--	--	--	--
Cluster-5206.1522	6942	10811316	XP_022176853.1	3671	0	PDZ and LIM domain protein Zasp isoform X1 [Myzus persicae]	XM_015514562.1	XM_015514562	1655	0	PREDICTED: Diuraphis noxia PDZ and LIM domain protein Zasp (LOC107166056), transcript variant X3, mRNA	K19867	LDB3	LIM domain-binding protein 3	http://www.genome.jp/dbget-bin/www_bget?ko:K19867	A1ZA47	921	3e-97	PDZ and LIM domain protein Zasp OS=Drosophila melanogaster GN=Zasp52 PE=1 SV=2	PF00412//PF08782//PF13180//PF02160//PF00595	LIM domain//c-SKI Smad4 binding domain//PDZ domain//Cauliflower mosaic virus peptidase (A3)//PDZ domain (Also known as DHR or GLGF)	GO:0006508	proteolysis	GO:0004190//GO:0008270//GO:0005515//GO:0046332	aspartic-type endopeptidase activity//zinc ion binding//protein binding//SMAD binding	--	--	KOG1703	Adaptor protein Enigma and related PDZ-LIM proteins
Cluster-2673.0	2118	4416618	XP_008185916.1	1152	4e-123	PREDICTED: putative phosphatidate phosphatase [Acyrthosiphon pisum]	XM_008187694.2	XM_008187694	567	0	PREDICTED: Acyrthosiphon pisum putative phosphatidate phosphatase (LOC100569308), mRNA	K17614	DUSP3, VHR	dual specificity phosphatase 3	http://www.genome.jp/dbget-bin/www_bget?ko:K17614	Q9V576	322	2.6e-28	Putative phosphatidate phosphatase OS=Drosophila melanogaster GN=wun PE=1 SV=2	PF00782//PF00102	Dual specificity phosphatase, catalytic domain//Protein-tyrosine phosphatase	GO:0006470//GO:0006570	protein dephosphorylation//tyrosine metabolic process	GO:0004725//GO:0008138	protein tyrosine phosphatase activity//protein tyrosine/serine/threonine phosphatase activity	--	--	KOG3030	Lipid phosphate phosphatase and related enzymes of the PAP2 family
Cluster-5695.0	311	--	--	--	--	--	XM_016801002.1	XM_016801002	185	2.41065e-90	PREDICTED: Acyrthosiphon pisum cytoplasmic protein NCK1 (LOC100161543), transcript variant X2, mRNA	--	--	--	--	--	--	--	--	--	--	--	--	--	--	--	--	--	--
Cluster-4627.0	345	--	--	--	--	--	--	--	--	--	--	--	--	--	--	--	--	--	--	--	--	--	--	--	--	--	--	--	--
Cluster-6353.0	410	--	--	--	--	--	XM_016808194.1	XM_016808194	238	1.12358e-119	PREDICTED: Acyrthosiphon pisum transportin-1 (LOC100169518), transcript variant X2, mRNA	--	--	--	--	--	--	--	--	--	--	--	--	--	--	--	--	--	--
Cluster-6918.0	4444	10806080	XP_022171086.1	5283	0	PR domain zinc finger protein 10-like isoform X2 [Myzus persicae]	XM_015510763.1	XM_015510763	2432	0	PREDICTED: Diuraphis noxia PR domain zinc finger protein 10-like (LOC107163363), transcript variant X2, mRNA	--	--	--	--	B4F6U4	621	1.2e-62	PR domain zinc finger protein 10 OS=Xenopus tropicalis GN=prdm10 PE=2 SV=1	PF00096//PF03572//PF13465	Zinc finger, C2H2 type//Peptidase family S41//Zinc-finger double domain	GO:0006508	proteolysis	GO:0008236//GO:0046872	serine-type peptidase activity//metal ion binding	--	--	--	--
Cluster-4877.1	1523	4413920	XP_008181313.1	1380	1.1e-149	PREDICTED: partitioning defective protein 6 [Acyrthosiphon pisum]	XM_008183091.2	XM_008183091	964	0	PREDICTED: Acyrthosiphon pisum partitioning defective protein 6 (LOC100169272), mRNA	K06093	PARD6	partitioning defective protein 6	http://www.genome.jp/dbget-bin/www_bget?ko:K06093	Q9NAN2	763	1.4e-79	Partitioning defective protein 6 OS=Caenorhabditis elegans GN=par-6 PE=1 SV=2	PF00595//PF13180//PF00564	PDZ domain (Also known as DHR or GLGF)//PDZ domain//PB1 domain	--	--	GO:0005515	protein binding	--	--	KOG3606	Cell polarity protein PAR6
Cluster-4305.0	1063	2477510	XP_001944857.2	1235	4.8e-133	PREDICTED: GATA zinc finger domain-containing protein 14 isoform X2 [Acyrthosiphon pisum]	XM_001944822.3	XM_001944822	504	0	PREDICTED: Acyrthosiphon pisum GATA zinc finger domain-containing protein 14 (LOC100165116), transcript variant X2, mRNA	--	--	--	--	--	--	--	--	PF02091	Glycyl-tRNA synthetase alpha subunit	GO:0006426//GO:0006566//GO:0006563//GO:0006544	glycyl-tRNA aminoacylation//threonine metabolic process//L-serine metabolic process//glycine metabolic process	GO:0004820//GO:0000166//GO:0005524	glycine-tRNA ligase activity//nucleotide binding//ATP binding	GO:0005737//GO:0009345	cytoplasm//glycine-tRNA ligase complex	--	--
Cluster-2939.0	484	--	--	--	--	--	--	--	--	--	--	--	--	--	--	--	--	--	--	--	--	--	--	--	--	--	--	--	--
Cluster-7419.1	568	11308939	ATN96022.1	808	8.3e-84	UDP-glucuronosyl transferase 344D6 [Aphis gossypii]	XM_016805474.1	XM_016805474	355	0	PREDICTED: Acyrthosiphon pisum UDP-glucuronosyltransferase 2B4-like (LOC100571874), transcript variant X4, mRNA	K00699	UGT	glucuronosyltransferase	http://www.genome.jp/dbget-bin/www_bget?ko:K00699	O77649	381	1e-35	UDP-glucuronosyltransferase 2B20 OS=Macaca fascicularis GN=UGT2B20 PE=1 SV=1	PF04101//PF00201	Glycosyltransferase family 28 C-terminal domain//UDP-glucoronosyl and UDP-glucosyl transferase	GO:0008152	metabolic process	GO:0016758	transferase activity, transferring hexosyl groups	--	--	--	--
Cluster-8848.1	910	10802120	XP_022166707.1	1267	8e-137	putative tRNA pseudouridine synthase Pus10 [Myzus persicae]	XM_016809224.1	XM_016809224	660	0	PREDICTED: Acyrthosiphon pisum putative tRNA pseudouridine synthase Pus10 (LOC100162978), transcript variant X2, mRNA	K07583	PUS10	tRNA pseudouridine synthase 10	http://www.genome.jp/dbget-bin/www_bget?ko:K07583	Q6ING2	590	9.4e-60	Putative tRNA pseudouridine synthase Pus10 OS=Xenopus laevis GN=pus10 PE=2 SV=1	--	--	--	--	--	--	--	--	KOG2364	Predicted pseudouridylate synthase
Cluster-5206.0	792	--	--	--	--	--	--	--	--	--	--	--	--	--	--	--	--	--	--	--	--	--	--	--	--	--	--	--	--
Cluster-5206.1	638	10806873	XP_022171966.1	143	1.2e-06	uncharacterized protein LOC111034871 [Myzus persicae]	--	--	--	--	--	--	--	--	--	--	--	--	--	--	--	--	--	--	--	--	--	--	--
Cluster-5206.2	398	--	--	--	--	--	--	--	--	--	--	--	--	--	--	--	--	--	--	--	--	--	--	--	--	--	--	--	--
Cluster-5206.3	3156	10814082	XP_022179900.1	2615	1.4e-292	transcriptional repressor CTCFL-like isoform X1 [Myzus persicae]	XM_003246767.3	XM_003246767	1963	0	PREDICTED: Acyrthosiphon pisum transcriptional repressor CTCFL (LOC100159049), transcript variant X2, mRNA	--	--	--	--	Q6ZMW2	667	3.8e-68	Zinc finger protein 782 OS=Homo sapiens GN=ZNF782 PE=2 SV=1	PF16622//PF10766//PF13465//PF13912//PF00096	zinc-finger C2H2-type//Multidrug efflux pump-associated protein AcrZ//Zinc-finger double domain//C2H2-type zinc finger//Zinc finger, C2H2 type	GO:0006855//GO:0015893	drug transmembrane transport//drug transport	GO:0046872//GO:0015238	metal ion binding//drug transmembrane transporter activity	GO:0005886	plasma membrane	--	--
Cluster-5206.4	1266	1658205	NP_001156450.1	1044	8e-111	uncharacterized protein LOC100302384 [Acyrthosiphon pisum]	NM_001162978.1	NM_001162978	552	0	Acyrthosiphon pisum uncharacterized protein LOC100302384 (LOC100302384), mRNA	--	--	--	--	Q9W1W9	361	4.7e-33	PRADC1-like protein OS=Drosophila melanogaster GN=CG9849 PE=2 SV=1	--	--	--	--	--	--	--	--	KOG3920	Uncharacterized conserved protein, contains PA domain
Cluster-5206.5	2632	8347267	XP_016659962.1	1162	3.5e-124	PREDICTED: max-binding protein MNT isoform X4 [Acyrthosiphon pisum]	XM_001947461.4	XM_001947461	1318	0	PREDICTED: Acyrthosiphon pisum max-binding protein MNT (LOC100166423), transcript variant X1, mRNA	K09115	MNT, ROX	MAX-binding protein	http://www.genome.jp/dbget-bin/www_bget?ko:K09115	O08789	259	6.5e-21	Max-binding protein MNT OS=Mus musculus GN=Mnt PE=2 SV=2	PF00010	Helix-loop-helix DNA-binding domain	--	--	GO:0046983	protein dimerization activity	--	--	KOG2483	Upstream transcription factor 2/L-myc-2 protein
Cluster-5206.6	570	10804930	XP_022169812.1	800	7.1e-83	uncharacterized protein LOC111033409, partial [Myzus persicae]	--	--	--	--	--	--	--	--	--	--	--	--	--	PF00016	Ribulose bisphosphate carboxylase large chain, catalytic domain	--	--	GO:0000287	magnesium ion binding	--	--	--	--
Cluster-5206.7	382	10804930	XP_022169812.1	579	2e-57	uncharacterized protein LOC111033409, partial [Myzus persicae]	--	--	--	--	--	--	--	--	--	--	--	--	--	PF05699	hAT family C-terminal dimerisation region	--	--	GO:0046983	protein dimerization activity	--	--	--	--
Cluster-5206.8	1526	10797421	XP_022161491.1	234	8.1e-17	RNA polymerase II degradation factor 1-like [Myzus persicae]	--	--	--	--	--	--	--	--	--	--	--	--	--	PF00435//PF02388//PF02416//PF01515//PF07989	Spectrin repeat//FemAB family//mttA/Hcf106 family//Phosphate acetyl/butaryl transferase//Centrosomin N-terminal motif 1	GO:0008152//GO:0015031//GO:0009252	metabolic process//protein transport//peptidoglycan biosynthetic process	GO:0016746//GO:0005515//GO:0016755//GO:0008565	transferase activity, transferring acyl groups//protein binding//transferase activity, transferring amino-acyl groups//protein transporter activity	GO:0005815	microtubule organizing center	--	--
Cluster-5206.9	422	7688022	XP_015379489.1	150	1.2e-07	PREDICTED: collagen alpha-1..III.. chain-like isoform X2 [Diuraphis noxia]	XM_015524020.1	XM_015524020	256	1.14315e-129	PREDICTED: Diuraphis noxia collagen alpha-1(III) chain-like (LOC107173448), transcript variant X4, mRNA	--	--	--	--	--	--	--	--	--	--	--	--	--	--	--	--	--	--
Cluster-2349.0	1842	7701359	XP_015374266.1	2031	4.1e-225	PREDICTED: desert hedgehog protein [Diuraphis noxia]	XM_001943672.4	XM_001943672	1209	0	PREDICTED: Acyrthosiphon pisum desert hedgehog protein (LOC100165590), mRNA	K11990	DHH	desert hedgehog	http://www.genome.jp/dbget-bin/www_bget?ko:K11990	Q02936	854	4.6e-90	Protein hedgehog OS=Drosophila melanogaster GN=hh PE=1 SV=4	PF01085//PF02557//PF01079	Hedgehog amino-terminal signalling domain//D-alanyl-D-alanine carboxypeptidase//Hint module	GO:0006508//GO:0007267	proteolysis//cell-cell signaling	GO:0008233	peptidase activity	--	--	KOG3638	Sonic hedgehog and related proteins
Cluster-787.0	591	10815638	XP_022181627.1	339	2.1e-29	uncharacterized protein LOC111041625 [Myzus persicae]	--	--	--	--	--	--	--	--	--	--	--	--	--	--	--	--	--	--	--	--	--	--	--
Cluster-6327.1	651	2475853	XP_003243363.1	923	4.4e-97	PREDICTED: structural maintenance of chromosomes protein 4 [Acyrthosiphon pisum]	XM_003243315.3	XM_003243315	471	0	PREDICTED: Acyrthosiphon pisum structural maintenance of chromosomes protein 4 (LOC100167401), mRNA	--	--	--	--	Q9WVQ0	124	7.2e-06	Polyamine-modulated factor 1-binding protein 1 OS=Mus musculus GN=Pmfbp1 PE=2 SV=1	PF07926//PF01576//PF02050//PF08702//PF05791	TPR/MLP1/MLP2-like protein//Myosin tail//Flagellar FliJ protein//Fibrinogen alpha/beta chain family//Bacillus haemolytic enterotoxin (HBL)	GO:0009405//GO:0071973//GO:0006935//GO:0006606//GO:0051258//GO:0030168//GO:0007165	pathogenesis//bacterial-type flagellum-dependent cell motility//chemotaxis//protein import into nucleus//protein polymerization//platelet activation//signal transduction	GO:0030674//GO:0005102//GO:0003774	protein binding, bridging//receptor binding//motor activity	GO:0016020//GO:0016459//GO:0009288//GO:0005577	membrane//myosin complex//bacterial-type flagellum//fibrinogen complex	--	--
Cluster-6327.0	942	7697149	XP_015369561.1	1427	2.3e-155	PREDICTED: structural maintenance of chromosomes protein 4 [Diuraphis noxia]	XM_015514075.1	XM_015514075	738	0	PREDICTED: Diuraphis noxia structural maintenance of chromosomes protein 4 (LOC107165719), mRNA	--	--	--	--	Q9FJL0	371	2.4e-34	Structural maintenance of chromosomes protein 4 OS=Arabidopsis thaliana GN=SMC4 PE=1 SV=1	PF06320//PF06470//PF08702//PF06009	GCN5-like protein 1 (GCN5L1)//SMC proteins Flexible Hinge Domain//Fibrinogen alpha/beta chain family//Laminin Domain II	GO:0007165//GO:0007155//GO:0030168//GO:0051258//GO:0051276	signal transduction//cell adhesion//platelet activation//protein polymerization//chromosome organization	GO:0005102//GO:0005524//GO:0005515//GO:0030674	receptor binding//ATP binding//protein binding//protein binding, bridging	GO:0005694//GO:0005577//GO:0031083	chromosome//fibrinogen complex//BLOC-1 complex	KOG0996	Structural maintenance of chromosome protein 4 (chromosome condensation complex Condensin, subunit C)
Cluster-5442.0	1063	--	--	--	--	--	--	--	--	--	--	--	--	--	--	--	--	--	--	--	--	--	--	--	--	--	--	--	--
Cluster-3041.0	2415	4414464	XP_008182199.1	3093	0	PREDICTED: poly..A..-specific ribonuclease PARN [Acyrthosiphon pisum]	XM_008183977.2	XM_008183977	1441	0	PREDICTED: Acyrthosiphon pisum poly(A)-specific ribonuclease PARN (LOC100161419), mRNA	K01148	PARN, PNLDC1	poly(A)-specific ribonuclease	http://www.genome.jp/dbget-bin/www_bget?ko:K01148	O95453	910	1.9e-96	Poly(A)-specific ribonuclease PARN OS=Homo sapiens GN=PARN PE=1 SV=1	PF01612//PF08675//PF04857	3'-5' exonuclease//RNA binding domain//CAF1 family ribonuclease	GO:0006139//GO:0051252//GO:0006402	nucleobase-containing compound metabolic process//regulation of RNA metabolic process//mRNA catabolic process	GO:0004535//GO:0003723//GO:0046872//GO:0008408//GO:0003676	poly(A)-specific ribonuclease activity//RNA binding//metal ion binding//3'-5' exonuclease activity//nucleic acid binding	GO:0005634//GO:0005737	nucleus//cytoplasm	KOG1990	Poly(A)-specific exoribonuclease PARN
Cluster-1422.0	1160	2478867	XP_001944757.2	216	7.5e-15	PREDICTED: anoctamin-8 isoform X1 [Acyrthosiphon pisum]	XM_015520296.1	XM_015520296	83	4.903e-33	PREDICTED: Diuraphis noxia anoctamin-8-like (LOC107170229), transcript variant X3, mRNA	--	--	--	--	--	--	--	--	--	--	--	--	--	--	--	--	--	--
Cluster-1422.1	511	--	--	--	--	--	--	--	--	--	--	--	--	--	--	--	--	--	--	--	--	--	--	--	--	--	--	--	--
Cluster-1422.2	672	--	--	--	--	--	--	--	--	--	--	--	--	--	--	--	--	--	--	--	--	--	--	--	--	--	--	--	--
Cluster-5206.2088	925	--	--	--	--	--	--	--	--	--	--	--	--	--	--	--	--	--	--	--	--	--	--	--	--	--	--	--	--
Cluster-5206.3558	1715	10803056	XP_022167746.1	2910	0	voltage-dependent calcium channel subunit alpha-2..delta-3 isoform X4 [Myzus persicae]	XM_008182282.1	XM_008182282	1319	0	PREDICTED: Acyrthosiphon pisum voltage-dependent calcium channel subunit alpha-2/delta-3 (LOC100161432), transcript variant X4, mRNA	--	--	--	--	Q5RJF7	457	4.7e-44	Voltage-dependent calcium channel subunit alpha-2/delta-4 OS=Mus musculus GN=Cacna2d4 PE=2 SV=1	--	--	--	--	--	--	--	--	KOG2353	L-type voltage-dependent Ca2+ channel, alpha2/delta subunit
Cluster-5206.3559	348	--	--	--	--	--	--	--	--	--	--	--	--	--	--	--	--	--	--	--	--	--	--	--	--	--	--	--	--
Cluster-5206.1520	10821	10794157	XP_022171566.1	5154	0	regulating synaptic membrane exocytosis protein 2 isoform X9 [Myzus persicae]	XM_008180969.2	XM_008180969	2953	0	PREDICTED: Acyrthosiphon pisum regulating synaptic membrane exocytosis protein 2 (LOC100165632), transcript variant X11, mRNA	K14210	SLC3A1, RBAT	solute carrier family 3 (neutral and basic amino acid transporter), member 1	http://www.genome.jp/dbget-bin/www_bget?ko:K14210	O16099	1361	4.4e-148	Maltase 2 OS=Drosophila virilis GN=Mal-B2 PE=3 SV=2	PF04162//PF00168//PF02443//PF03006//PF00128//PF02285//PF11837//PF00595	Gyrovirus capsid protein (VP1)//C2 domain//Circovirus capsid protein//Haemolysin-III related//Alpha amylase, catalytic domain//Cytochrome oxidase c subunit VIII//Domain of unknown function (DUF3357)//PDZ domain (Also known as DHR or GLGF)	GO:0006123//GO:0019069//GO:0005985//GO:0005982//GO:0015992//GO:0005975//GO:0006012	mitochondrial electron transport, cytochrome c to oxygen//viral capsid assembly//sucrose metabolic process//starch metabolic process//proton transport//carbohydrate metabolic process//galactose metabolic process	GO:0004575//GO:0043169//GO:0005515//GO:0004564//GO:0003824//GO:0004129	sucrose alpha-glucosidase activity//cation binding//protein binding//beta-fructofuranosidase activity//catalytic activity//cytochrome-c oxidase activity	GO:0017177//GO:0045277//GO:0016021//GO:0042025//GO:0019028	glucosidase II complex//respiratory chain complex IV//integral component of membrane//host cell nucleus//viral capsid	--	--
Cluster-4422.2	7132	2474901	XP_001948108.2	11566	0	PREDICTED: CCR4-NOT transcription complex subunit 1 isoform X1 [Acyrthosiphon pisum]	XM_001948073.4	XM_001948073	5371	0	PREDICTED: Acyrthosiphon pisum CCR4-NOT transcription complex subunit 1 (LOC100159030), transcript variant X1, mRNA	K12604	CNOT1, NOT1	CCR4-NOT transcription complex subunit 1	http://www.genome.jp/dbget-bin/www_bget?ko:K12604	A0JP85	5632	0	CCR4-NOT transcription complex subunit 1 OS=Xenopus tropicalis GN=cnot1 PE=2 SV=1	PF05270	Alpha-L-arabinofuranosidase B (ABFB) domain	GO:0005975//GO:0046373//GO:0009117	carbohydrate metabolic process//L-arabinose metabolic process//nucleotide metabolic process	GO:0046556	alpha-L-arabinofuranosidase activity	--	--	KOG1831	Negative regulator of transcription
Cluster-4422.1	466	2474901	XP_001948108.2	417	1.5e-38	PREDICTED: CCR4-NOT transcription complex subunit 1 isoform X1 [Acyrthosiphon pisum]	XM_015509013.1	XM_015509013	246	4.61027e-124	PREDICTED: Diuraphis noxia CCR4-NOT transcription complex subunit 1-like (LOC107162215), mRNA	K12604	CNOT1, NOT1	CCR4-NOT transcription complex subunit 1	http://www.genome.jp/dbget-bin/www_bget?ko:K12604	A5YKK6	316	2.8e-28	CCR4-NOT transcription complex subunit 1 OS=Homo sapiens GN=CNOT1 PE=1 SV=2	--	--	--	--	--	--	--	--	KOG1831	Negative regulator of transcription
Cluster-3342.0	2114	10808616	XP_022173870.1	1862	1.9e-205	peptidyl-prolyl cis-trans isomerase sig-7 [Myzus persicae]	XM_003243632.3	XM_003243632	1081	0	PREDICTED: Acyrthosiphon pisum peptidyl-prolyl cis-trans isomerase-like 4 (LOC100163787), transcript variant X2, mRNA	K12735	PPIL4	peptidyl-prolyl cis-trans isomerase-like 4	http://www.genome.jp/dbget-bin/www_bget?ko:K12735	Q8WUA2	1042	8.4e-112	Peptidyl-prolyl cis-trans isomerase-like 4 OS=Homo sapiens GN=PPIL4 PE=1 SV=1	PF00160//PF00076	Cyclophilin type peptidyl-prolyl cis-trans isomerase/CLD//RNA recognition motif. (a.k.a. RRM, RBD, or RNP domain)	GO:0006457//GO:0000413	protein folding//protein peptidyl-prolyl isomerization	GO:0003755//GO:0003676	peptidyl-prolyl cis-trans isomerase activity//nucleic acid binding	--	--	KOG0415	Predicted peptidyl prolyl cis-trans isomerase
Cluster-5206.3550	1143	1657179	NP_001156345.1	714	1.3e-72	SH3 domain binding glutamic acid-rich protein isoform 1 [Acyrthosiphon pisum]	NM_001162873.1	NM_001162873	650	0	Acyrthosiphon pisum SH3 domain binding glutamic acid-rich protein (Sh3bgr), transcript variant 1, mRNA	--	--	--	--	Q9NFP5	302	2.9e-26	SH3 domain-binding glutamic acid-rich protein homolog OS=Drosophila melanogaster GN=Sh3beta PE=1 SV=2	PF00462	Glutaredoxin	GO:0006118//GO:0045454	obsolete electron transport//cell redox homeostasis	GO:0015035//GO:0009055	protein disulfide oxidoreductase activity//electron carrier activity	--	--	KOG4023	Uncharacterized conserved protein
Cluster-5206.3551	341	--	--	--	--	--	--	--	--	--	--	--	--	--	--	--	--	--	--	--	--	--	--	--	--	--	--	--	--
Cluster-5206.3552	588	5368870	AJQ30117.1	354	3.8e-31	aconitate hydratase 1 [Aphis gossypii]	KM609493.1	KM609493	206	1.01772e-101	Aphis gossypii aconitate hydratase 1 mRNA, complete cds	K01681	ACO, acnA	aconitate hydratase	http://www.genome.jp/dbget-bin/www_bget?ko:K01681	Q90875	215	1.8e-16	Cytoplasmic aconitate hydratase OS=Gallus gallus GN=ACO1 PE=2 SV=1	PF00694	Aconitase C-terminal domain	GO:0008152	metabolic process	--	--	--	--	KOG0452	RNA-binding translational regulator IRP (aconitase superfamily)
Cluster-5206.3553	2870	10809079	XP_022174393.1	2710	1.2e-303	E3 ubiquitin-protein ligase AMFR-like [Myzus persicae]	XM_003242736.3	XM_003242736	1462	0	PREDICTED: Acyrthosiphon pisum E3 ubiquitin-protein ligase AMFR (LOC100573944), mRNA	K10636	AMFR, GP78	autocrine motility factor receptor	http://www.genome.jp/dbget-bin/www_bget?ko:K10636	Q9UKV5	914	8e-97	E3 ubiquitin-protein ligase AMFR OS=Homo sapiens GN=AMFR PE=1 SV=2	PF00097//PF14634//PF12678//PF12906//PF17123//PF13639//PF12861//PF02845	Zinc finger, C3HC4 type (RING finger)//zinc-RING finger domain//RING-H2 zinc finger//RING-variant domain//RING-like zinc finger//Ring finger domain//Anaphase-promoting complex subunit 11 RING-H2 finger//CUE domain	GO:0016567	protein ubiquitination	GO:0008270//GO:0004842//GO:0005515//GO:0046872	zinc ion binding//ubiquitin-protein transferase activity//protein binding//metal ion binding	GO:0005680	anaphase-promoting complex	KOG0802	E3 ubiquitin ligase
Cluster-5206.3554	760	--	--	--	--	--	--	--	--	--	--	--	--	--	--	--	--	--	--	--	--	--	--	--	--	--	--	--	--
Cluster-4653.0	410	--	--	--	--	--	--	--	--	--	--	--	--	--	--	--	--	--	--	--	--	--	--	--	--	--	--	--	--
Cluster-5206.3556	1197	4411857	XP_008190020.1	1245	3.7e-134	PREDICTED: uncharacterized protein LOC100167297 [Acyrthosiphon pisum]	AK340650.1	AK340650	566	0	Acyrthosiphon pisum ACYPI008104 mRNA, clone: 198O11, complete cds, full-insert cDNA sequence based on the ESTs (5'-EST:EX642629, 3'-EST:EX643776)	--	--	--	--	--	--	--	--	--	--	--	--	--	--	--	--	--	--
Cluster-5206.3557	599	--	--	--	--	--	--	--	--	--	--	--	--	--	--	--	--	--	--	--	--	--	--	--	--	--	--	--	--
Cluster-7028.0	2382	4414720	XP_008182629.1	2661	4.7e-298	PREDICTED: early endosome antigen 1 isoform X3 [Acyrthosiphon pisum]	XM_001942620.4	XM_001942620	1441	0	PREDICTED: Acyrthosiphon pisum early endosome antigen 1 (LOC100165445), transcript variant X1, mRNA	--	--	--	--	Q8BL66	263	2e-21	Early endosome antigen 1 OS=Mus musculus GN=Eea1 PE=1 SV=2	PF01363//PF00628//PF00959//PF08831	FYVE zinc finger//PHD-finger//Phage lysozyme//Class II MHC-associated invariant chain trimerisation domain	GO:0006886//GO:0005975//GO:0007165//GO:0019882//GO:0016998//GO:0006955//GO:0009253	intracellular protein transport//carbohydrate metabolic process//signal transduction//antigen processing and presentation//cell wall macromolecule catabolic process//immune response//peptidoglycan catabolic process	GO:0003796//GO:0046872//GO:0005515//GO:0042289	lysozyme activity//metal ion binding//protein binding//MHC class II protein binding	GO:0042613//GO:0016020	MHC class II protein complex//membrane	KOG0993	Rab5 GTPase effector Rabaptin-5
Cluster-5206.2085	3697	4417832	XP_008187914.1	2329	2.3e-259	PREDICTED: spermine oxidase isoform X1 [Acyrthosiphon pisum]	XM_001948542.4	XM_001948542	1169	0	PREDICTED: Acyrthosiphon pisum spermine oxidase (LOC100165570), transcript variant X2, mRNA	--	--	--	--	Q6QHF9	417	4.4e-39	Peroxisomal N(1)-acetyl-spermine/spermidine oxidase OS=Homo sapiens GN=PAOX PE=1 SV=3	PF02732//PF07992//PF01061//PF01593//PF03118//PF12831//PF12641//PF01266//PF01080//PF01134	ERCC4 domain//Pyridine nucleotide-disulphide oxidoreductase//ABC-2 type transporter//Flavin containing amine oxidoreductase//Bacterial RNA polymerase, alpha chain C terminal domain//FAD dependent oxidoreductase//Flavodoxin domain//FAD dependent oxidoreductase//Presenilin//Glucose inhibited division protein A	GO:0006351//GO:0055114//GO:0008033//GO:0006206//GO:0006144	transcription, DNA-templated//oxidation-reduction process//tRNA processing//pyrimidine nucleobase metabolic process//purine nucleobase metabolic process	GO:0003899//GO:0003677//GO:0004190//GO:0004518//GO:0050660//GO:0010181//GO:0016491	DNA-directed RNA polymerase activity//DNA binding//aspartic-type endopeptidase activity//nuclease activity//flavin adenine dinucleotide binding//FMN binding//oxidoreductase activity	GO:0016021//GO:0016020//GO:0005730	integral component of membrane//membrane//nucleolus	KOG0685	Flavin-containing amine oxidase
Cluster-797.0	618	8332716	XP_016655923.1	363	3.6e-32	PREDICTED: 52 kDa repressor of the inhibitor of the protein kinase-like [Acyrthosiphon pisum]	XM_016804445.1	XM_016804445	118	8.9015e-53	PREDICTED: Acyrthosiphon pisum zinc finger MYM-type protein 1-like (LOC107883774), mRNA	--	--	--	--	--	--	--	--	--	--	--	--	--	--	--	--	--	--
Cluster-5206.2084	2469	1167865	XP_001944318.1	2148	1.5e-238	PREDICTED: activating signal cointegrator 1 [Acyrthosiphon pisum]	XM_001944283.4	XM_001944283	1102	0	PREDICTED: Acyrthosiphon pisum activating signal cointegrator 1 (LOC100158827), mRNA	--	--	--	--	Q15650	824	1.9e-86	Activating signal cointegrator 1 OS=Homo sapiens GN=TRIP4 PE=1 SV=4	PF02150//PF01096//PF06221//PF01667	RNA polymerases M/15 Kd subunit//Transcription factor S-II (TFIIS)//Putative zinc finger motif, C2HC5-type//Ribosomal protein S27	GO:0006351//GO:0042254//GO:0006355//GO:0006412//GO:0006206//GO:0006144	transcription, DNA-templated//ribosome biogenesis//regulation of transcription, DNA-templated//translation//pyrimidine nucleobase metabolic process//purine nucleobase metabolic process	GO:0003899//GO:0003677//GO:0003676//GO:0003735//GO:0008270	DNA-directed RNA polymerase activity//DNA binding//nucleic acid binding//structural constituent of ribosome//zinc ion binding	GO:0005634//GO:0005622//GO:0005840//GO:0005730	nucleus//intracellular//ribosome//nucleolus	KOG2691	RNA polymerase II subunit 9
Cluster-4270.0	351	--	--	--	--	--	--	--	--	--	--	--	--	--	--	--	--	--	--	--	--	--	--	--	--	--	--	--	--
Cluster-5206.2087	3431	1168581	XP_001946221.1	3860	0	PREDICTED: dnaJ homolog subfamily C member 16 [Acyrthosiphon pisum]	XM_001946186.4	XM_001946186	2186	0	PREDICTED: Acyrthosiphon pisum dnaJ homolog subfamily C member 16 (LOC100168696), mRNA	K09536	DNAJC16	DnaJ homolog subfamily C member 16	http://www.genome.jp/dbget-bin/www_bget?ko:K09536	Q5ZKZ4	590	3.5e-59	DnaJ homolog subfamily C member 16 OS=Gallus gallus GN=DNAJC16 PE=2 SV=1	PF13185	GAF domain	--	--	GO:0005515	protein binding	--	--	KOG1714	60s ribosomal protein L18
Cluster-4614.0	386	--	--	--	--	--	--	--	--	--	--	--	--	--	--	--	--	--	--	--	--	--	--	--	--	--	--	--	--
Cluster-6950.0	575	--	--	--	--	--	XM_015522997.1	XM_015522997	94	1.8104e-39	PREDICTED: Diuraphis noxia nitric oxide synthase, salivary gland (LOC107172687), transcript variant X3, mRNA	--	--	--	--	--	--	--	--	--	--	--	--	--	--	--	--	--	--
Cluster-114.0	670	--	--	--	--	--	XM_008185885.2	XM_008185885	277	3.97095e-141	PREDICTED: Acyrthosiphon pisum focal adhesion kinase 1 (LOC100160998), transcript variant X6, mRNA	--	--	--	--	--	--	--	--	--	--	--	--	--	--	--	--	--	--
Cluster-3891.0	469	1595802	BAH72363.1	417	1.5e-38	ACYPI001806 [Acyrthosiphon pisum]	NM_001161970.2	NM_001161970	154	6.4454e-73	Acyrthosiphon pisum RNA-binding protein PNO1-like (LOC100160516), mRNA	K11884	PNO1, DIM2	RNA-binding protein PNO1	http://www.genome.jp/dbget-bin/www_bget?ko:K11884	Q8AVH4	246	3.7e-20	RNA-binding protein PNO1 OS=Xenopus laevis GN=pno1 PE=2 SV=1	--	--	--	--	--	--	--	--	KOG3273	Predicted RNA-binding protein Pno1p interacting with Nob1p and involved in 26S proteasome assembly
Cluster-5206.2086	2357	10798664	XP_022162863.1	2261	1.1e-251	titin [Myzus persicae]	XM_001942647.4	XM_001942647	1519	0	PREDICTED: Acyrthosiphon pisum titin (LOC100168271), mRNA	K15310	TP53INP1	tumor protein p53-inducible nuclear protein 1	http://www.genome.jp/dbget-bin/www_bget?ko:K15310	Q80YE2	180	8.5e-12	Tumor protein p53-inducible nuclear protein 1 OS=Rattus norvegicus GN=Trp53inp1 PE=2 SV=1	--	--	--	--	--	--	--	--	--	--
Cluster-5206.1028	2514	10797072	XP_022161110.1	2701	1.2e-302	peroxisomal targeting signal 1 receptor isoform X1 [Myzus persicae]	XM_001947478.4	XM_001947478	1369	0	PREDICTED: Acyrthosiphon pisum peroxisomal targeting signal 1 receptor (LOC100166925), transcript variant X2, mRNA	K13342	PEX5, PXR1	peroxin-5	http://www.genome.jp/dbget-bin/www_bget?ko:K13342	O70525	839	3.5e-88	Peroxisomal targeting signal 1 receptor OS=Cavia porcellus GN=PEX5 PE=2 SV=1	PF13371//PF00515//PF13414//PF13181	Tetratricopeptide repeat//Tetratricopeptide repeat//TPR repeat//Tetratricopeptide repeat	--	--	GO:0005515	protein binding	--	--	KOG1125	TPR repeat-containing protein
Cluster-5206.1029	474	--	--	--	--	--	AC202221.3	AC202221	105	1.13022e-45	Acyrthosiphon pisum BAC VMRC38-20-A1 (Benaroya Research Institute VMRC38 Acrythosiphon pisum (Pea Aphid) BAC library) complete sequence	--	--	--	--	--	--	--	--	--	--	--	--	--	--	--	--	--	--
Cluster-5206.1026	7789	10802488	XP_022167122.1	8447	0	uncharacterized protein LOC111031471 isoform X11 [Myzus persicae]	XM_016805496.1	XM_016805496	4378	0	PREDICTED: Acyrthosiphon pisum sorbin and SH3 domain-containing protein 2 (LOC100167639), transcript variant X3, mRNA	--	--	--	--	O94875	569	2.2e-56	Sorbin and SH3 domain-containing protein 2 OS=Homo sapiens GN=SORBS2 PE=1 SV=3	PF01184//PF00595//PF00018//PF13180//PF14604//PF01486	GPR1/FUN34/yaaH family//PDZ domain (Also known as DHR or GLGF)//SH3 domain//PDZ domain//Variant SH3 domain//K-box region	GO:0006355	regulation of transcription, DNA-templated	GO:0003700//GO:0005515	transcription factor activity, sequence-specific DNA binding//protein binding	GO:0005667//GO:0016021//GO:0005634	transcription factor complex//integral component of membrane//nucleus	KOG4225	Sorbin and SH3 domain-containing protein
Cluster-1719.0	1110	10800006	XP_022164370.1	993	5.8e-105	uncharacterized protein LOC111029612 [Myzus persicae]	XM_016805408.1	XM_016805408	490	0	PREDICTED: Acyrthosiphon pisum uncharacterized LOC107884045 (LOC107884045), mRNA	--	--	--	--	--	--	--	--	--	--	--	--	--	--	--	--	--	--
Cluster-5206.1024	4734	2477759	XP_001947642.2	4659	0	PREDICTED: diacylglycerol kinase theta [Acyrthosiphon pisum]	XM_001947607.3	XM_001947607	3792	0	PREDICTED: Acyrthosiphon pisum diacylglycerol kinase theta (LOC100163089), transcript variant X1, mRNA	K00901	dgkA, DGK	diacylglycerol kinase (ATP)	http://www.genome.jp/dbget-bin/www_bget?ko:K00901	Q6P5E8	1517	1.6e-166	Diacylglycerol kinase theta OS=Mus musculus GN=Dgkq PE=2 SV=1	PF00609//PF00788//PF00781//PF01213//PF00130	Diacylglycerol kinase accessory domain//Ras association (RalGDS/AF-6) domain//Diacylglycerol kinase catalytic domain//Adenylate cyclase associated (CAP) N terminal//Phorbol esters/diacylglycerol binding domain (C1 domain)	GO:0009395//GO:0007165//GO:0046486//GO:0035556//GO:0007205//GO:0007010	phospholipid catabolic process//signal transduction//glycerolipid metabolic process//intracellular signal transduction//protein kinase C-activating G-protein coupled receptor signaling pathway//cytoskeleton organization	GO:0003779//GO:0016301//GO:0004143	actin binding//kinase activity//diacylglycerol kinase activity	--	--	KOG1169	Diacylglycerol kinase
Cluster-5206.1025	327	--	--	--	--	--	--	--	--	--	--	--	--	--	--	--	--	--	--	--	--	--	--	--	--	--	--	--	--
Cluster-5206.1022	368	--	--	--	--	--	--	--	--	--	--	--	--	--	--	--	--	--	--	--	--	--	--	--	--	--	--	--	--
Cluster-4895.0	1667	7695854	XP_015368119.1	1386	2.3e-150	PREDICTED: nucleoside diphosphate-linked moiety X motif 6 [Diuraphis noxia]	XM_008183762.2	XM_008183762	893	0	PREDICTED: Acyrthosiphon pisum nudix hydrolase 2 (LOC100164961), mRNA	--	--	--	--	P70563	247	1e-19	Nucleoside diphosphate-linked moiety X motif 6 OS=Rattus norvegicus GN=Nudt6 PE=1 SV=1	PF00293//PF00424	NUDIX domain//REV protein (anti-repression trans-activator protein)	GO:0006355	regulation of transcription, DNA-templated	GO:0016787//GO:0003700	hydrolase activity//transcription factor activity, sequence-specific DNA binding	GO:0005667//GO:0042025	transcription factor complex//host cell nucleus	KOG0648	Predicted NUDIX hydrolase FGF-2 and related proteins
Cluster-5206.1020	3991	8340897	XP_016658290.1	2453	1e-273	PREDICTED: sodium-coupled monocarboxylate transporter 2 [Acyrthosiphon pisum]	XM_001944878.4	XM_001944878	1419	0	PREDICTED: Acyrthosiphon pisum sodium-coupled monocarboxylate transporter 2 (LOC100158662), transcript variant X1, mRNA	--	--	--	--	A7MBD8	625	3.6e-63	Sodium-coupled monocarboxylate transporter 2 OS=Bos taurus GN=SLC5A12 PE=2 SV=1	PF00474	Sodium:solute symporter family	GO:0006810//GO:0055085	transport//transmembrane transport	GO:0005215	transporter activity	GO:0016020	membrane	KOG2349	Na+:iodide/myo-inositol/multivitamin symporters
Cluster-5206.1021	7980	4411411	XP_008185786.1	8671	0	PREDICTED: ral GTPase-activating protein subunit alpha-1 isoform X2 [Acyrthosiphon pisum]	XM_008187564.2	XM_008187564	4434	0	PREDICTED: Acyrthosiphon pisum ral GTPase-activating protein subunit alpha-1 (LOC100164881), transcript variant X2, mRNA	--	--	--	--	Q6GYQ0	1878	3.7e-208	Ral GTPase-activating protein subunit alpha-1 OS=Homo sapiens GN=RALGAPA1 PE=1 SV=1	PF02145	Rap/ran-GAP	GO:0051056	regulation of small GTPase mediated signal transduction	GO:0005096	GTPase activator activity	--	--	--	--
Cluster-5206.1530	3102	10708742	XP_021941357.1	3700	0	transportin-1 isoform X2 [Zootermopsis nevadensis]	XM_001948935.4	XM_001948935	2433	0	PREDICTED: Acyrthosiphon pisum transportin-1 (LOC100169518), transcript variant X1, mRNA	K18752	TNPO1, IPO2, KPNB2	transportin-1	http://www.genome.jp/dbget-bin/www_bget?ko:K18752	Q8BFY9	3478	0	Transportin-1 OS=Mus musculus GN=Tnpo1 PE=1 SV=2	PF00514//PF02714//PF10508//PF01602//PF02985//PF00629//PF03810	Armadillo/beta-catenin-like repeat//Calcium-dependent channel, 7TM region, putative phosphate//Proteasome non-ATPase 26S subunit//Adaptin N terminal region//HEAT repeat//MAM domain, meprin/A5/mu//Importin-beta N-terminal domain	GO:0016192//GO:0043248//GO:0006886	vesicle-mediated transport//proteasome assembly//intracellular protein transport	GO:0005515//GO:0008536	protein binding//Ran GTPase binding	GO:0016020//GO:0030117	membrane//membrane coat	KOG2023	Nuclear transport receptor Karyopherin-beta2/Transportin (importin beta superfamily)
Cluster-5206.1531	2857	4417121	XP_008186762.1	2592	5.7e-290	PREDICTED: peroxidase-like isoform X1 [Acyrthosiphon pisum]	XM_016807469.1	XM_016807469	899	0	PREDICTED: Acyrthosiphon pisum peroxidase-like (LOC100570271), transcript variant X5, mRNA	--	--	--	--	Q01603	779	3.6e-81	Peroxidase OS=Drosophila melanogaster GN=Pxd PE=2 SV=2	--	--	--	--	--	--	--	--	KOG2408	Peroxidase/oxygenase
Cluster-5206.1532	5060	4418167	XP_003248179.2	690	3.6e-69	PREDICTED: uncharacterized protein PF11_0213-like [Acyrthosiphon pisum]	XM_003248131.3	XM_003248131	306	2.37132e-156	PREDICTED: Acyrthosiphon pisum uncharacterized protein PF11_0213-like (LOC100573697), mRNA	--	--	--	--	Q9NZW4	206	1.8e-14	Dentin sialophosphoprotein OS=Homo sapiens GN=DSPP PE=1 SV=2	--	--	--	--	--	--	--	--	--	--
Cluster-5206.1533	588	10810160	XP_022175578.1	636	7.6e-64	60S ribosomal protein L31 [Myzus persicae]	XM_008191629.2	XM_008191629	346	1.52075e-179	PREDICTED: Acyrthosiphon pisum ribosomal protein L31 (Rpl31), transcript variant X1, mRNA	K02910	RP-L31e, RPL31	large subunit ribosomal protein L31e	http://www.genome.jp/dbget-bin/www_bget?ko:K02910	Q7KF90	478	5.8e-47	60S ribosomal protein L31 OS=Spodoptera frugiperda GN=RpL31 PE=2 SV=1	PF01198//PF10458//PF03852	Ribosomal protein L31e//Valyl tRNA synthetase tRNA binding arm//DNA mismatch endonuclease Vsr	GO:0009099//GO:0009098//GO:0006412//GO:0006298//GO:0009097//GO:0042254//GO:0006438	valine biosynthetic process//leucine biosynthetic process//translation//mismatch repair//isoleucine biosynthetic process//ribosome biogenesis//valyl-tRNA aminoacylation	GO:0003735//GO:0004832//GO:0000166//GO:0005524//GO:0004519	structural constituent of ribosome//valine-tRNA ligase activity//nucleotide binding//ATP binding//endonuclease activity	GO:0005840//GO:0005737//GO:0005622	ribosome//cytoplasm//intracellular	KOG0893	60S ribosomal protein L31
Cluster-1004.0	924	7694209	XP_015366309.1	1156	6e-124	PREDICTED: structural maintenance of chromosomes protein 2 [Diuraphis noxia]	XM_016803931.1	XM_016803931	673	0	PREDICTED: Acyrthosiphon pisum structural maintenance of chromosomes protein 2 (LOC100166400), transcript variant X2, mRNA >ref|XM_016803933.1| PREDICTED: Acyrthosiphon pisum structural maintenance of chromosomes protein 2 (LOC100166400), transcript variant X3, mRNA	K06674	SMC2	structural maintenance of chromosome 2	http://www.genome.jp/dbget-bin/www_bget?ko:K06674	Q54PK4	463	5.1e-45	Structural maintenance of chromosomes protein 2 OS=Dictyostelium discoideum GN=smc2 PE=3 SV=1	PF01956//PF00270//PF00005//PF13304//PF15898	Integral membrane protein DUF106//DEAD/DEAH box helicase//ABC transporter//AAA domain, putative AbiEii toxin, Type IV TA system//cGMP-dependent protein kinase interacting domain	--	--	GO:0005524//GO:0019901//GO:0016887//GO:0003676	ATP binding//protein kinase binding//ATPase activity//nucleic acid binding	GO:0016020	membrane	KOG0933	Structural maintenance of chromosome protein 2 (chromosome condensation complex Condensin, subunit E)
Cluster-5206.1535	4049	1168100	XP_001943395.1	2952	0	PREDICTED: glucose dehydrogenase [FAD, quinone]-like [Acyrthosiphon pisum]	XM_001943360.4	XM_001943360	1371	0	PREDICTED: Acyrthosiphon pisum glucose dehydrogenase [FAD, quinone]-like (LOC100158867), mRNA	--	--	--	--	P18172	545	6.9e-54	Glucose dehydrogenase [FAD, quinone] OS=Drosophila pseudoobscura pseudoobscura GN=Gld PE=3 SV=4	PF00732//PF01266//PF02558//PF05199//PF07992//PF05834	GMC oxidoreductase//FAD dependent oxidoreductase//Ketopantoate reductase PanE/ApbA//GMC oxidoreductase//Pyridine nucleotide-disulphide oxidoreductase//Lycopene cyclase protein	GO:0055114//GO:0016117//GO:0015940	oxidation-reduction process//carotenoid biosynthetic process//pantothenate biosynthetic process	GO:0050660//GO:0016614//GO:0008677//GO:0016491//GO:0016705	flavin adenine dinucleotide binding//oxidoreductase activity, acting on CH-OH group of donors//2-dehydropantoate 2-reductase activity//oxidoreductase activity//oxidoreductase activity, acting on paired donors, with incorporation or reduction of molecular oxygen	--	--	--	--
Cluster-5206.1536	4482	2478863	XP_003247913.1	5440	0	PREDICTED: ribonuclease 3 [Acyrthosiphon pisum]	XM_015516595.1	XM_015516595	2685	0	PREDICTED: Diuraphis noxia ribonuclease 3 (LOC107167517), transcript variant X2, mRNA	K03685	rnc, DROSHA, RNT1	ribonuclease III	http://www.genome.jp/dbget-bin/www_bget?ko:K03685	Q5HZJ0	2682	1.2e-301	Ribonuclease 3 OS=Mus musculus GN=Drosha PE=1 SV=1	PF14622//PF06703//PF00636//PF11857	Ribonuclease-III-like//Microsomal signal peptidase 25 kDa subunit (SPC25)//Ribonuclease III domain//Domain of unknown function (DUF3377)	GO:0006396//GO:0006465//GO:0051252	RNA processing//signal peptide processing//regulation of RNA metabolic process	GO:0004525//GO:0008233//GO:0004222//GO:0003723	ribonuclease III activity//peptidase activity//metalloendopeptidase activity//RNA binding	GO:0016021//GO:0005787	integral component of membrane//signal peptidase complex	KOG1817	Ribonuclease
Cluster-5206.1537	2665	10806679	XP_022171755.1	2404	3.4e-268	carboxypeptidase E-like [Myzus persicae]	XM_008185081.2	XM_008185081	1108	0	PREDICTED: Acyrthosiphon pisum carboxypeptidase D (LOC100159898), mRNA	K01294	CPE	carboxypeptidase E	http://www.genome.jp/dbget-bin/www_bget?ko:K01294	P37892	1046	3.6e-112	Carboxypeptidase E OS=Lophius americanus GN=cpe PE=2 SV=1	PF00246//PF04952	Zinc carboxypeptidase//Succinylglutamate desuccinylase / Aspartoacylase family	GO:0006508//GO:0008152	proteolysis//metabolic process	GO:0008270//GO:0016788//GO:0004181	zinc ion binding//hydrolase activity, acting on ester bonds//metallocarboxypeptidase activity	--	--	KOG2649	Zinc carboxypeptidase
Cluster-5206.1538	1498	10799074	XP_022163326.1	1785	1.1e-196	RNA 3'-terminal phosphate cyclase-like protein [Myzus persicae]	NM_001293514.1	AK341615	889	0	Acyrthosiphon pisum RNA 3'-terminal phosphate cyclase-like protein (LOC100166612), mRNA >dbj|AK341615.1| Acyrthosiphon pisum ACYPI007470 mRNA, clone: 664E3, complete cds, full-insert cDNA sequence based on the ESTs (5'-EST:FF317369, 3'-EST:FF317860)	K11108	RCL1	RNA 3'-terminal phosphate cyclase-like protein	http://www.genome.jp/dbget-bin/www_bget?ko:K11108	Q9JJT0	972	7.8e-104	RNA 3'-terminal phosphate cyclase-like protein OS=Mus musculus GN=Rcl1 PE=2 SV=1	--	--	--	--	--	--	--	--	KOG3980	RNA 3'-terminal phosphate cyclase
Cluster-5206.1539	1145	--	--	--	--	--	--	--	--	--	--	--	--	--	--	--	--	--	--	--	--	--	--	--	--	--	--	--	--
Cluster-5657.0	2096	1660381	NP_001156612.1	1526	1.7e-166	easily shocked [Acyrthosiphon pisum]	NM_001163140.1	NM_001163140	643	0	Acyrthosiphon pisum easily shocked (Eas), mRNA	K00894	ETNK, EKI	ethanolamine kinase	http://www.genome.jp/dbget-bin/www_bget?ko:K00894	Q9NVF9	683	3.5e-70	Ethanolamine kinase 2 OS=Homo sapiens GN=ETNK2 PE=2 SV=3	--	--	--	--	--	--	--	--	KOG4720	Ethanolamine kinase
Cluster-1739.0	4597	10808712	XP_022173977.1	5590	0	alpha-mannosidase 2 [Myzus persicae]	XM_001947579.4	XM_001947579	2030	0	PREDICTED: Acyrthosiphon pisum alpha-mannosidase 2 (LOC100159877), mRNA	--	--	--	--	Q16706	1641	6.4e-181	Alpha-mannosidase 2 OS=Homo sapiens GN=MAN2A1 PE=1 SV=2	PF07748//PF09261//PF01074	Glycosyl hydrolases family 38 C-terminal domain//Alpha mannosidase, middle domain//Glycosyl hydrolases family 38 N-terminal domain	GO:0006013//GO:0005975	mannose metabolic process//carbohydrate metabolic process	GO:0015923//GO:0004553//GO:0008270//GO:0004559	mannosidase activity//hydrolase activity, hydrolyzing O-glycosyl compounds//zinc ion binding//alpha-mannosidase activity	--	--	KOG1958	Glycosyl hydrolase, family 38 - alpha-mannosidase
Cluster-8564.0	327	--	--	--	--	--	--	--	--	--	--	--	--	--	--	--	--	--	--	--	--	--	--	--	--	--	--	--	--
Cluster-8534.0	761	10810143	XP_022175560.1	691	4.1e-70	39S ribosomal protein L27, mitochondrial [Myzus persicae]	NM_001162350.2	NM_001162350	333	3.36313e-172	Acyrthosiphon pisum mitochondrial ribosomal protein L27 (Mrpl27), mRNA	K02899	RP-L27, MRPL27, rpmA	large subunit ribosomal protein L27	http://www.genome.jp/dbget-bin/www_bget?ko:K02899	Q99N92	249	2.7e-20	39S ribosomal protein L27, mitochondrial OS=Mus musculus GN=Mrpl27 PE=2 SV=1	PF01016	Ribosomal L27 protein	GO:0006412//GO:0042254	translation//ribosome biogenesis	GO:0003735	structural constituent of ribosome	GO:0005622//GO:0005840	intracellular//ribosome	KOG4600	Mitochondrial ribosomal protein MRP7 (L2)
Cluster-2952.0	1184	--	--	--	--	--	XM_016802198.1	XM_016802198	388	0	PREDICTED: Acyrthosiphon pisum uncharacterized LOC100161772 (LOC100161772), transcript variant X6, mRNA	--	--	--	--	--	--	--	--	--	--	--	--	--	--	--	--	--	--
Cluster-3876.0	3814	10811728	XP_022177309.1	3816	0	1-phosphatidylinositol 4,5-bisphosphate phosphodiesterase gamma-1 [Myzus persicae]	XM_015511219.1	XM_015511219	2275	0	PREDICTED: Diuraphis noxia 1-phosphatidylinositol 4,5-bisphosphate phosphodiesterase gamma-1 (LOC107163682), mRNA	K01116	PLCG1	phosphatidylinositol phospholipase C, gamma-1	http://www.genome.jp/dbget-bin/www_bget?ko:K01116	Q62077	1644	2.4e-181	1-phosphatidylinositol 4,5-bisphosphate phosphodiesterase gamma-1 OS=Mus musculus GN=Plcg1 PE=1 SV=2	PF03009//PF00168//PF13833//PF00387//PF14604//PF00036//PF00018//PF13499//PF13405	Glycerophosphoryl diester phosphodiesterase family//C2 domain//EF-hand domain pair//Phosphatidylinositol-specific phospholipase C, Y domain//Variant SH3 domain//EF hand//SH3 domain//EF-hand domain pair//EF-hand domain	GO:0006629//GO:0035556//GO:0046339//GO:0009395//GO:0007165	lipid metabolic process//intracellular signal transduction//diacylglycerol metabolic process//phospholipid catabolic process//signal transduction	GO:0004435//GO:0005509//GO:0005515//GO:0008081	phosphatidylinositol phospholipase C activity//calcium ion binding//protein binding//phosphoric diester hydrolase activity	--	--	KOG1264	Phospholipase C
Cluster-4881.0	1057	1167821	XP_001945383.1	1269	5.4e-137	PREDICTED: proteasome subunit alpha type-5 [Acyrthosiphon pisum]	XM_001945348.4	XM_001945348	669	0	PREDICTED: Acyrthosiphon pisum proteasome subunit alpha type-5 (LOC100168320), mRNA	K02729	PSMA5	20S proteasome subunit alpha 5	http://www.genome.jp/dbget-bin/www_bget?ko:K02729	Q9Z2U1	882	1.5e-93	Proteasome subunit alpha type-5 OS=Mus musculus GN=Psma5 PE=1 SV=1	PF02390//PF10584//PF00227	Putative methyltransferase//Proteasome subunit A N-terminal signature//Proteasome subunit	GO:0051603//GO:0006511//GO:0006400//GO:0009451//GO:0008033	proteolysis involved in cellular protein catabolic process//ubiquitin-dependent protein catabolic process//tRNA modification//RNA modification//tRNA processing	GO:0004298//GO:0004175//GO:0008176	threonine-type endopeptidase activity//endopeptidase activity//tRNA (guanine-N7-)-methyltransferase activity	GO:0005839//GO:0019773	proteasome core complex//proteasome core complex, alpha-subunit complex	KOG0176	20S proteasome, regulatory subunit alpha type PSMA5/PUP2
Cluster-7528.0	2977	10801794	XP_022166354.1	2902	0	dual specificity tyrosine-phosphorylation-regulated kinase 2-like [Myzus persicae]	XM_003246961.3	XM_003246961	2019	0	PREDICTED: Acyrthosiphon pisum dual specificity tyrosine-phosphorylation-regulated kinase 2-like (LOC100161688), mRNA	K18669	DYRK2_3_4	dual specificity tyrosine-phosphorylation-regulated kinase 2/3/4	http://www.genome.jp/dbget-bin/www_bget?ko:K18669	Q92630	1530	3.1e-168	Dual specificity tyrosine-phosphorylation-regulated kinase 2 OS=Homo sapiens GN=DYRK2 PE=1 SV=3	PF07714//PF00069	Protein tyrosine kinase//Protein kinase domain	GO:0006468	protein phosphorylation	GO:0004672//GO:0005524	protein kinase activity//ATP binding	--	--	KOG0667	Dual-specificity tyrosine-phosphorylation regulated kinase
Cluster-5704.0	592	7693730	XP_015365776.1	1049	9.8e-112	PREDICTED: adenylate cyclase type 6-like [Diuraphis noxia]	XM_016807264.1	XM_016807264	482	0	PREDICTED: Acyrthosiphon pisum adenylate cyclase type 8 (LOC100161699), transcript variant X9, mRNA	--	--	--	--	P40145	644	3.3e-66	Adenylate cyclase type 8 OS=Homo sapiens GN=ADCY8 PE=1 SV=1	PF00211	Adenylate and Guanylate cyclase catalytic domain	GO:0035556//GO:0009190	intracellular signal transduction//cyclic nucleotide biosynthetic process	GO:0016849	phosphorus-oxygen lyase activity	--	--	--	--
Cluster-8486.0	2319	2476849	XP_001945042.2	1192	1e-127	PREDICTED: LIM..homeobox protein Lhx2 isoform X1 [Acyrthosiphon pisum]	XM_001945007.4	XM_001945007	1063	0	PREDICTED: Acyrthosiphon pisum LIM/homeobox protein Lhx2 (LOC100161710), transcript variant X1, mRNA	--	--	--	--	Q8TAP4	571	3.8e-57	LIM domain only protein 3 OS=Homo sapiens GN=LMO3 PE=1 SV=1	PF05843//PF01080//PF03153//PF00412	Suppressor of forked protein (Suf)//Presenilin//Transcription factor IIA, alpha/beta subunit//LIM domain	GO:0006367//GO:0006397	transcription initiation from RNA polymerase II promoter//mRNA processing	GO:0008270//GO:0004190	zinc ion binding//aspartic-type endopeptidase activity	GO:0005634//GO:0016021//GO:0005672	nucleus//integral component of membrane//transcription factor TFIIA complex	--	--
Cluster-8765.1	1055	10804073	XP_022168868.1	1111	1.1e-118	E3 ubiquitin-protein ligase CHFR-like isoform X1 [Myzus persicae]	XM_015507965.1	XM_015507965	287	1.75766e-146	PREDICTED: Diuraphis noxia LON peptidase N-terminal domain and RING finger protein 1-like (LOC107161530), transcript variant X2, mRNA	K10667	RNF8	E3 ubiquitin-protein ligase RNF8	http://www.genome.jp/dbget-bin/www_bget?ko:K10667	O76064	233	2.7e-18	E3 ubiquitin-protein ligase RNF8 OS=Homo sapiens GN=RNF8 PE=1 SV=1	PF14634//PF12678//PF00097//PF00642//PF16685//PF04564//PF13639//PF03854	zinc-RING finger domain//RING-H2 zinc finger//Zinc finger, C3HC4 type (RING finger)//Zinc finger C-x8-C-x5-C-x3-H type (and similar)//zinc RING finger of MSL2//U-box domain//Ring finger domain//P-11 zinc finger	GO:0016567	protein ubiquitination	GO:0061630//GO:0003723//GO:0004842//GO:0005515//GO:0046872//GO:0008270	ubiquitin protein ligase activity//RNA binding//ubiquitin-protein transferase activity//protein binding//metal ion binding//zinc ion binding	--	--	--	--
Cluster-4596.0	325	--	--	--	--	--	--	--	--	--	--	--	--	--	--	--	--	--	--	--	--	--	--	--	--	--	--	--	--
Cluster-6945.0	1176	10809860	XP_022175253.1	752	5.4e-77	phosducin-like protein 3 [Myzus persicae]	NM_001246156.2	NM_001246156	669	0	Acyrthosiphon pisum viral IAP-associated factor homolog (LOC100161749), mRNA	--	--	--	--	Q6P268	451	1.6e-43	Phosducin-like protein 3 OS=Danio rerio GN=pdcl3 PE=2 SV=1	--	--	--	--	--	--	--	--	KOG3170	Conserved phosducin-like protein
Cluster-543.0	667	--	--	--	--	--	--	--	--	--	--	--	--	--	--	--	--	--	--	--	--	--	--	--	--	--	--	--	--
Cluster-6243.0	1441	4415241	XP_008183477.1	1556	3.9e-170	PREDICTED: uncharacterized protein LOC100160892 [Acyrthosiphon pisum]	XM_008185255.2	XM_008185255	509	0	PREDICTED: Acyrthosiphon pisum uncharacterized LOC100160892 (LOC100160892), mRNA	--	--	--	--	--	--	--	--	--	--	--	--	--	--	--	--	--	--
Cluster-2669.0	640	1595703	BAH72264.1	612	5e-61	ACYPI44311 [Acyrthosiphon pisum]	NM_001163206.1	NM_001163206	333	2.80338e-172	Acyrthosiphon pisum uncharacterized protein LOC100302463 (LOC100302463), mRNA	K15708	RNF180	E3 ubiquitin-protein ligase RNF180	http://www.genome.jp/dbget-bin/www_bget?ko:K15708	Q5RAK3	176	6.7e-12	E3 ubiquitin-protein ligase RNF180 OS=Pongo abelii GN=RNF180 PE=2 SV=1	PF11648	C-terminal domain of RIG-I	--	--	GO:0016817	hydrolase activity, acting on acid anhydrides	--	--	KOG1716	Dual specificity phosphatase
Cluster-2049.0	4165	10809826	XP_022175215.1	2250	3.8e-250	formin-2 [Myzus persicae]	XM_008187984.2	XM_008187984	1376	0	PREDICTED: Acyrthosiphon pisum formin-2 (LOC100159471), mRNA	K02184	FMN2	formin 2	http://www.genome.jp/dbget-bin/www_bget?ko:K02184	Q24120	923	1e-97	Protein cappuccino OS=Drosophila melanogaster GN=capu PE=1 SV=2	PF16622//PF00610	zinc-finger C2H2-type//Domain found in Dishevelled, Egl-10, and Pleckstrin (DEP)	GO:0035556	intracellular signal transduction	GO:0046872	metal ion binding	--	--	--	--
Cluster-299.0	1415	7699817	XP_015372531.1	819	1.1e-84	PREDICTED: graves disease carrier protein-like [Diuraphis noxia]	AK340446.1	AK340446	864	0	Acyrthosiphon pisum ACYPI006231 mRNA, clone: 417G15, complete cds, full-insert cDNA sequence based on the ESTs (5'-EST:FF302165, 3'-EST:FF303753)	K15084	SLC25A16, GDA, LEU5	solute carrier family 25 (mitochondrial carrier protein), member 16	http://www.genome.jp/dbget-bin/www_bget?ko:K15084	Q01888	478	1.4e-46	Graves disease carrier protein OS=Bos taurus GN=SLC25A16 PE=2 SV=1	--	--	--	--	--	--	--	--	KOG0752	Mitochondrial solute carrier protein
Cluster-5399.0	927	1167620	XP_001952556.1	1005	1.9e-106	PREDICTED: nuclear transcription factor Y subunit B-4 [Acyrthosiphon pisum]	XM_015513605.1	XM_015513605	564	0	PREDICTED: Diuraphis noxia nuclear transcription factor Y subunit B-4-like (LOC107165396), mRNA	K08065	NFYB	nuclear transcription Y subunit beta	http://www.genome.jp/dbget-bin/www_bget?ko:K08065	Q32KW0	461	8.6e-45	Nuclear transcription factor Y subunit beta OS=Bos taurus GN=NFYB PE=2 SV=1	PF00125//PF02269	Core histone H2A/H2B/H3/H4//Transcription initiation factor IID, 18kD subunit	GO:0006366	transcription from RNA polymerase II promoter	GO:0003677	DNA binding	--	--	KOG0869	CCAAT-binding factor, subunit A (HAP3)
Cluster-6312.2	342	--	--	--	--	--	--	--	--	--	--	--	--	--	--	--	--	--	--	--	--	--	--	--	--	--	--	--	--
Cluster-6312.1	2743	4414555	XP_008182341.1	2127	4.6e-236	PREDICTED: paxillin-like isoform X2 [Acyrthosiphon pisum]	XM_001945760.4	XM_001945760	1382	0	PREDICTED: Acyrthosiphon pisum paxillin-like (LOC100168156), transcript variant X3, mRNA	K05760	PXN	paxillin	http://www.genome.jp/dbget-bin/www_bget?ko:K05760	P49024	1175	4.1e-127	Paxillin OS=Gallus gallus GN=PXN PE=1 SV=1	PF00412	LIM domain	--	--	GO:0008270	zinc ion binding	--	--	KOG1703	Adaptor protein Enigma and related PDZ-LIM proteins
Cluster-6312.0	443	--	--	--	--	--	XM_015516231.1	XM_015516231	129	4.78528e-59	PREDICTED: Diuraphis noxia paxillin (LOC107167265), transcript variant X2, mRNA	--	--	--	--	--	--	--	--	--	--	--	--	--	--	--	--	--	--
Cluster-7457.2	2060	7698592	XP_015371168.1	809	2.3e-83	PREDICTED: proteasomal ubiquitin receptor ADRM1 homolog [Diuraphis noxia]	XM_001948965.4	XM_001948965	1168	0	PREDICTED: Acyrthosiphon pisum proteasomal ubiquitin receptor ADRM1 homolog (LOC100161364), transcript variant X1, mRNA	K06691	RPN13	26S proteasome regulatory subunit N13	http://www.genome.jp/dbget-bin/www_bget?ko:K06691	Q7K2G1	512	2.3e-50	Proteasomal ubiquitin receptor ADRM1 homolog OS=Drosophila melanogaster GN=Rpn13 PE=1 SV=1	PF12763//PF00036//PF13405//PF13202//PF04683//PF13833//PF13499	Cytoskeletal-regulatory complex EF hand//EF hand//EF-hand domain//EF hand//Proteasome complex subunit Rpn13 ubiquitin receptor//EF-hand domain pair//EF-hand domain pair	--	--	GO:0005509//GO:0005515	calcium ion binding//protein binding	GO:0005737//GO:0005634	cytoplasm//nucleus	KOG0027	Calmodulin and related proteins (EF-Hand superfamily)
Cluster-567.0	3474	2477189	XP_001943761.2	4557	0	PREDICTED: lisH domain and HEAT repeat-containing protein KIAA1468 [Acyrthosiphon pisum]	XM_001943726.4	XM_001943726	2384	0	PREDICTED: Acyrthosiphon pisum lisH domain and HEAT repeat-containing protein KIAA1468 (LOC100165670), mRNA	--	--	--	--	Q08BT5	659	3.6e-67	LisH domain and HEAT repeat-containing protein KIAA1468 homolog OS=Xenopus tropicalis PE=2 SV=1	PF08513//PF02985//PF10404//PF02706	LisH//HEAT repeat//Rad4 beta-hairpin domain 2//Chain length determinant protein	GO:0009103	lipopolysaccharide biosynthetic process	GO:0005515//GO:0003677	protein binding//DNA binding	GO:0016020	membrane	--	--
Cluster-1072.0	476	10813060	XP_022178771.1	429	6.2e-40	uncharacterized protein LOC111039529 [Myzus persicae]	--	--	--	--	--	--	--	--	--	Q55FT4	123	6.9e-06	Probable serine/threonine-protein kinase tsuA OS=Dictyostelium discoideum GN=tsuA PE=1 SV=1	--	--	--	--	--	--	--	--	--	--
Cluster-6745.1	346	--	--	--	--	--	XM_015514603.1	XM_015514603	59	2.99673e-20	PREDICTED: Diuraphis noxia ataxin-2 homolog (LOC107166080), mRNA	--	--	--	--	--	--	--	--	--	--	--	--	--	--	--	--	--	--
Cluster-6745.0	354	--	--	--	--	--	XM_001942480.4	XM_001942480	105	8.248e-46	PREDICTED: Acyrthosiphon pisum ataxin-2 homolog (LOC100163552), transcript variant X1, mRNA	--	--	--	--	--	--	--	--	--	--	--	--	--	--	--	--	--	--
Cluster-3932.0	440	1595539	BAH72100.1	585	4.6e-58	ACYPI009893 [Acyrthosiphon pisum]	NM_001162348.2	NM_001162348	337	1.1224e-174	Acyrthosiphon pisum inositol monophosphatase 1-like (LOC100169259), mRNA	K01092	E3.1.3.25, IMPA, suhB	myo-inositol-1(or 4)-monophosphatase	http://www.genome.jp/dbget-bin/www_bget?ko:K01092	Q9M8S8	305	5e-27	Inositol-phosphate phosphatase OS=Arabidopsis thaliana GN=VTC4 PE=1 SV=1	PF00459	Inositol monophosphatase family	GO:0046854	phosphatidylinositol phosphorylation	--	--	--	--	KOG2951	Inositol monophosphatase
Cluster-5206.2083	609	--	--	--	--	--	XM_001942910.4	XM_001942910	139	1.8573e-64	PREDICTED: Acyrthosiphon pisum zinc finger and BTB domain-containing protein 18 (LOC100165551), mRNA	--	--	--	--	--	--	--	--	--	--	--	--	--	--	--	--	--	--
Cluster-8218.0	381	--	--	--	--	--	--	--	--	--	--	--	--	--	--	--	--	--	--	--	--	--	--	--	--	--	--	--	--
Cluster-7987.0	833	1624599	NP_001155569.1	980	1.4e-103	DnaJ-like protein 60-like [Acyrthosiphon pisum]	NM_001162097.2	NM_001162097	528	0	Acyrthosiphon pisum DnaJ-like protein 60-like (LOC100163347), mRNA	--	--	--	--	P92029	187	4.6e-13	DnaJ-like protein 60 OS=Drosophila melanogaster GN=DnaJ-60 PE=2 SV=1	--	--	--	--	--	--	--	--	KOG0712	Molecular chaperone (DnaJ superfamily)
Cluster-4782.0	4258	7690576	XP_015379736.1	2567	6.7e-287	PREDICTED: facilitated trehalose transporter Tret1-2 homolog isoform X1 [Diuraphis noxia]	XM_001946395.4	XM_001946395	1561	0	PREDICTED: Acyrthosiphon pisum facilitated trehalose transporter Tret1-2 homolog (LOC100159728), transcript variant X1, mRNA	K08145	SLC2A8, GLUT8	MFS transporter, SP family, solute carrier family 2 (facilitated glucose transporter), member 8	http://www.genome.jp/dbget-bin/www_bget?ko:K08145	B4LPX5	653	2.2e-66	Facilitated trehalose transporter Tret1 OS=Drosophila virilis GN=Tret1 PE=3 SV=2	PF07690//PF12464//PF00083//PF04647	Major Facilitator Superfamily//Maltose acetyltransferase//Sugar (and other) transporter//Accessory gene regulator B	GO:0009405//GO:0055085//GO:0042967//GO:0009372	pathogenesis//transmembrane transport//acyl-carrier-protein biosynthetic process//quorum sensing	GO:0016407//GO:0022857//GO:0008233	acetyltransferase activity//transmembrane transporter activity//peptidase activity	GO:0016021	integral component of membrane	KOG0254	Predicted transporter (major facilitator superfamily)
Cluster-2812.0	715	--	--	--	--	--	--	--	--	--	--	--	--	--	--	--	--	--	--	--	--	--	--	--	--	--	--	--	--
Cluster-6741.0	633	10804663	XP_022169520.1	245	1.8e-18	DNA polymerase delta subunit 2 [Myzus persicae]	XR_001679727.1	XR_001679727	84	7.26061e-34	PREDICTED: Acyrthosiphon pisum DNA polymerase delta subunit 2 (LOC100164832), transcript variant X2, misc_RNA	--	--	--	--	--	--	--	--	--	--	--	--	--	--	--	--	--	--
Cluster-5206.1048	5300	--	--	--	--	--	--	--	--	--	--	--	--	--	--	--	--	--	--	PF02723	Non-structural protein NS3/Small envelope protein E	--	--	--	--	GO:0016020	membrane	--	--
Cluster-7253.0	323	--	--	--	--	--	--	--	--	--	--	--	--	--	--	--	--	--	--	--	--	--	--	--	--	--	--	--	--
Cluster-1728.0	1555	1166788	XP_001945415.1	1460	5.7e-159	PREDICTED: SH3 domain-containing protein 19 [Acyrthosiphon pisum]	XM_001945380.4	XM_001945380	985	0	PREDICTED: Acyrthosiphon pisum SH3 domain-containing protein 19 (LOC100165241), transcript variant X1, mRNA	--	--	--	--	Q5HYK7	220	1.3e-16	SH3 domain-containing protein 19 OS=Homo sapiens GN=SH3D19 PE=1 SV=2	PF00018//PF14604	SH3 domain//Variant SH3 domain	--	--	GO:0005515	protein binding	--	--	KOG4225	Sorbin and SH3 domain-containing protein
Cluster-5206.1518	3378	10797631	XP_022161722.1	2311	2.6e-257	casein kinase I [Myzus persicae]	XM_001951935.4	XM_001951935	2141	0	PREDICTED: Acyrthosiphon pisum casein kinase I (LOC100167970), mRNA	K08958	CSNK1G	casein kinase 1, gamma	http://www.genome.jp/dbget-bin/www_bget?ko:K08958	Q62763	1539	3.2e-169	Casein kinase I isoform gamma-3 OS=Rattus norvegicus GN=Csnk1g3 PE=2 SV=1	PF07714//PF00069//PF12605	Protein tyrosine kinase//Protein kinase domain//Casein kinase 1 gamma C terminal	GO:0006468//GO:0009069//GO:0016310	protein phosphorylation//serine family amino acid metabolic process//phosphorylation	GO:0004674//GO:0005524//GO:0004672	protein serine/threonine kinase activity//ATP binding//protein kinase activity	--	--	KOG1165	Casein kinase (serine/threonine/tyrosine protein kinase)
Cluster-2200.0	465	4413028	XP_008179889.1	673	3.1e-68	PREDICTED: uncharacterized protein LOC103308388 [Acyrthosiphon pisum]	XM_008184743.1	XM_008184743	376	0	PREDICTED: Acyrthosiphon pisum uncharacterized LOC103309405 (LOC103309405), mRNA	--	--	--	--	--	--	--	--	--	--	--	--	--	--	--	--	--	--
Cluster-6853.0	1626	8350858	XP_016663120.1	1988	3.5e-220	PREDICTED: kelch domain-containing protein 10 homolog [Acyrthosiphon pisum]	XM_008188769.2	XM_008188769	896	0	PREDICTED: Acyrthosiphon pisum kelch domain-containing protein 10 homolog (LOC100165192), transcript variant X4, mRNA	--	--	--	--	A1ZB86	376	1.1e-34	Kelch domain-containing protein 10 homolog OS=Drosophila melanogaster GN=slim PE=1 SV=1	PF01344//PF07646	Kelch motif//Kelch motif	--	--	GO:0005515	protein binding	--	--	--	--
Cluster-5206.2428	3503	7697673	XP_015370141.1	3973	0	PREDICTED: uncharacterized protein LOC107166119 isoform X1 [Diuraphis noxia]	XM_015514655.1	XM_015514655	2326	0	PREDICTED: Diuraphis noxia whirlin-like (LOC107166119), transcript variant X1, mRNA	K21879	WHRN, USH2D	whirlin	http://www.genome.jp/dbget-bin/www_bget?ko:K21879	Q80VW5	605	6.6e-61	Whirlin OS=Mus musculus GN=Dfnb31 PE=1 SV=3	PF13180//PF00595	PDZ domain//PDZ domain (Also known as DHR or GLGF)	--	--	GO:0005515	protein binding	--	--	--	--
Cluster-3640.0	5458	10805934	XP_022170924.1	6856	0	nuclear pore complex protein Nup214-like [Myzus persicae]	XM_008185461.2	XM_008185461	3373	0	PREDICTED: Acyrthosiphon pisum nuclear pore complex protein Nup214 (LOC100160772), transcript variant X1, mRNA	--	--	--	--	Q9W1X4	469	6e-45	Nuclear pore complex protein Nup214 OS=Drosophila melanogaster GN=Nup214 PE=1 SV=2	PF01352	KRAB box	GO:0006355	regulation of transcription, DNA-templated	GO:0003676	nucleic acid binding	GO:0005622	intracellular	KOG3630	Nuclear pore complex, Nup214/CAN component
Cluster-8092.2	385	--	--	--	--	--	--	--	--	--	--	--	--	--	--	--	--	--	--	--	--	--	--	--	--	--	--	--	--
Cluster-2681.0	745	7698390	XP_015370941.1	781	1.5e-80	PREDICTED: protein vein isoform X4 [Diuraphis noxia]	XM_015515455.1	XM_015515455	499	0	PREDICTED: Diuraphis noxia protein vein (LOC107166685), transcript variant X4, mRNA	K16690	VN	protein vein	http://www.genome.jp/dbget-bin/www_bget?ko:K16690	O14511	186	5.4e-13	Pro-neuregulin-2, membrane-bound isoform OS=Homo sapiens GN=NRG2 PE=1 SV=1	PF13895//PF00008	Immunoglobulin domain//EGF-like domain	--	--	GO:0005515	protein binding	--	--	--	--
Cluster-5206.3976	1151	1166776	XP_001949967.1	1498	1.6e-163	PREDICTED: protein NipSnap [Acyrthosiphon pisum]	XM_001949932.4	XM_001949932	813	0	PREDICTED: Acyrthosiphon pisum protein NipSnap (LOC100160696), mRNA	--	--	--	--	Q9VXK0	898	2.3e-95	Protein NipSnap OS=Drosophila melanogaster GN=Nipsnap PE=2 SV=2	--	--	--	--	--	--	--	--	KOG2883	NIPSNAP1 protein
Cluster-5206.3977	380	--	--	--	--	--	--	--	--	--	--	--	--	--	--	--	--	--	--	--	--	--	--	--	--	--	--	--	--
Cluster-5206.3974	1534	7701091	XP_015373967.1	1265	2.3e-136	PREDICTED: UBX domain-containing protein 1 [Diuraphis noxia]	NM_001162583.2	NM_001162583	821	0	Acyrthosiphon pisum UBX domain-containing protein 1-like (LOC100159165), mRNA	--	--	--	--	Q6IP50	451	2.1e-43	UBX domain-containing protein 1-A OS=Xenopus laevis GN=ubxn1-a PE=2 SV=1	PF00096//PF00789//PF04111//PF02932//PF06459	Zinc finger, C2H2 type//UBX domain//Autophagy protein Apg6//Neurotransmitter-gated ion-channel transmembrane region//Ryanodine Receptor TM 4-6	GO:0006914//GO:0006874//GO:0006811//GO:0006816	autophagy//cellular calcium ion homeostasis//ion transport//calcium ion transport	GO:0005515//GO:0046872//GO:0005219	protein binding//metal ion binding//ryanodine-sensitive calcium-release channel activity	GO:0016021//GO:0005622//GO:0016020	integral component of membrane//intracellular//membrane	KOG2689	Predicted ubiquitin regulatory protein
Cluster-5206.3975	550	--	--	--	--	--	XM_008188962.2	XM_008188962	46	8.32299e-13	PREDICTED: Acyrthosiphon pisum histone acetyltransferase p300-like (LOC100570901), transcript variant X2, mRNA	--	--	--	--	--	--	--	--	--	--	--	--	--	--	--	--	--	--
Cluster-5206.3972	305	--	--	--	--	--	--	--	--	--	--	--	--	--	--	--	--	--	--	--	--	--	--	--	--	--	--	--	--
Cluster-2220.0	837	--	--	--	--	--	--	--	--	--	--	--	--	--	--	--	--	--	--	--	--	--	--	--	--	--	--	--	--
Cluster-5206.3970	926	10807662	XP_022172825.1	785	6.3e-81	protein FAM210A [Myzus persicae]	--	--	--	--	--	--	--	--	--	Q5ZML6	278	1.4e-23	Protein FAM210A OS=Gallus gallus GN=FAM210A PE=2 SV=1	--	--	--	--	--	--	--	--	KOG4082	Uncharacterized conserved protein
Cluster-5206.3971	1037	1596012	BAH72573.1	1028	4.7e-109	ACYPI007761 [Acyrthosiphon pisum]	NM_001162253.2	NM_001162253	421	0	Acyrthosiphon pisum transmembrane protein 41A (Tmem41a), mRNA	--	--	--	--	Q08D99	360	5e-33	Transmembrane protein 41A OS=Bos taurus GN=TMEM41A PE=2 SV=1	--	--	--	--	--	--	--	--	KOG3140	Predicted membrane protein
Cluster-8779.0	404	--	--	--	--	--	--	--	--	--	--	--	--	--	--	--	--	--	--	--	--	--	--	--	--	--	--	--	--
Cluster-2055.0	332	--	--	--	--	--	KJ872634.1	KJ872634	198	1.53851e-97	Rhopalosiphum padi clone SCI2 voltage gated sodium channel variant 2 (para) mRNA, complete cds, alternatively spliced	--	--	--	--	--	--	--	--	--	--	--	--	--	--	--	--	--	--
Cluster-8559.0	1333	4413336	XP_008180360.1	1386	1.9e-150	PREDICTED: uncharacterized protein LOC100159702 isoform X1 [Acyrthosiphon pisum]	XM_008182138.2	XM_008182138	953	0	PREDICTED: Acyrthosiphon pisum syntaxin-5-like (LOC100159702), transcript variant X2, mRNA	K08490	STX5	syntaxin 5	http://www.genome.jp/dbget-bin/www_bget?ko:K08490	Q24509	818	5e-86	Syntaxin-5 OS=Drosophila melanogaster GN=Syx5 PE=2 SV=2	PF15898//PF05739//PF00802//PF16519//PF03462	cGMP-dependent protein kinase interacting domain//SNARE domain//Pneumovirus attachment glycoprotein G//Tetramerisation domain of TRPM//PCRF domain	GO:0006449//GO:0051262//GO:0006415	regulation of translational termination//protein tetramerization//translational termination	GO:0005515//GO:0019901//GO:0016149	protein binding//protein kinase binding//translation release factor activity, codon specific	GO:0055036//GO:0018444//GO:0005840//GO:0005737	virion membrane//translation release factor complex//ribosome//cytoplasm	KOG0812	SNARE protein SED5/Syntaxin 5
Cluster-5206.3978	2843	7690330	XP_015379457.1	1948	2.7e-215	PREDICTED: connectin [Diuraphis noxia]	XM_015523971.1	XM_015523971	877	0	PREDICTED: Diuraphis noxia connectin (LOC107173432), mRNA	--	--	--	--	Q01819	447	1.1e-42	Connectin OS=Drosophila melanogaster GN=Con PE=2 SV=2	PF01399//PF00560//PF13855	PCI domain//Leucine Rich Repeat//Leucine rich repeat	--	--	GO:0005515	protein binding	--	--	--	--
Cluster-5206.3979	1723	--	--	--	--	--	--	--	--	--	--	--	--	--	--	--	--	--	--	--	--	--	--	--	--	--	--	--	--
Cluster-5206.1040	5300	--	--	--	--	--	--	--	--	--	--	--	--	--	--	--	--	--	--	--	--	--	--	--	--	--	--	--	--
Cluster-1507.0	685	2477250	XP_003245489.1	398	3.5e-36	PREDICTED: uncharacterized protein LOC100572661 [Acyrthosiphon pisum]	XM_003245441.3	XM_003245441	239	5.40881e-120	PREDICTED: Acyrthosiphon pisum uncharacterized LOC100572661 (LOC100572661), mRNA	--	--	--	--	--	--	--	--	PF04999//PF04612//PF07690	Cell division protein FtsL//Type II secretion system (T2SS), protein M//Major Facilitator Superfamily	GO:0006858//GO:0055085//GO:0051301//GO:0007049	extracellular transport//transmembrane transport//cell division//cell cycle	--	--	GO:0016021	integral component of membrane	--	--
Cluster-5206.1513	8189	2475482	XP_001945190.2	11721	0	PREDICTED: fatty acid synthase isoform X1 [Acyrthosiphon pisum]	XM_001945155.4	XM_001945155	6005	0	PREDICTED: Acyrthosiphon pisum fatty acid synthase (LOC100167255), transcript variant X1, mRNA	K00665	FASN	fatty acid synthase, animal type	http://www.genome.jp/dbget-bin/www_bget?ko:K00665	P49327	3010	0	Fatty acid synthase OS=Homo sapiens GN=FASN PE=1 SV=3	PF00107//PF00108//PF00106//PF00975//PF08545	Zinc-binding dehydrogenase//Thiolase, N-terminal domain//short chain dehydrogenase//Thioesterase domain//3-Oxoacyl-[acyl-carrier-protein (ACP)] synthase III	GO:0009058//GO:0008152//GO:0055114//GO:0042967//GO:0006633	biosynthetic process//metabolic process//oxidation-reduction process//acyl-carrier-protein biosynthetic process//fatty acid biosynthetic process	GO:0016788//GO:0016491//GO:0016747//GO:0004315	hydrolase activity, acting on ester bonds//oxidoreductase activity//transferase activity, transferring acyl groups other than amino-acyl groups//3-oxoacyl-[acyl-carrier-protein] synthase activity	GO:0005835	fatty acid synthase complex	KOG1202	Animal-type fatty acid synthase and related proteins
Cluster-2136.0	560	2474492	XP_003240892.1	684	2e-69	PREDICTED: DNA primase large subunit [Acyrthosiphon pisum]	XM_003240844.3	XM_003240844	290	1.94878e-148	PREDICTED: Acyrthosiphon pisum DNA primase large subunit (LOC100575618), mRNA	--	--	--	--	--	--	--	--	--	--	--	--	--	--	--	--	--	--
Cluster-4159.0	1926	--	--	--	--	--	--	--	--	--	--	--	--	--	--	--	--	--	--	--	--	--	--	--	--	--	--	--	--
Cluster-5206.1510	3998	10815284	XP_022181223.1	1098	1.4e-116	ras-related protein Rab-3 [Myzus persicae]	XM_001944660.4	XM_001944660	823	0	PREDICTED: Acyrthosiphon pisum ras-related protein Rab-3 (LOC100167247), mRNA	K07883	RAB3C	Ras-related protein Rab-3C	http://www.genome.jp/dbget-bin/www_bget?ko:K07883	P25228	977	5.5e-104	Ras-related protein Rab-3 OS=Drosophila melanogaster GN=Rab3 PE=1 SV=1	PF02421//PF04670//PF08477//PF01926//PF00025//PF00071//PF00503//PF03193	Ferrous iron transport protein B//Gtr1/RagA G protein conserved region//Ras of Complex, Roc, domain of DAPkinase//50S ribosome-binding GTPase//ADP-ribosylation factor family//Ras family//G-protein alpha subunit//Protein of unknown function, DUF258	GO:0007165//GO:0007264//GO:0007186//GO:0015684	signal transduction//small GTPase mediated signal transduction//G-protein coupled receptor signaling pathway//ferrous iron transport	GO:0004871//GO:0005525//GO:0015093//GO:0019001//GO:0003924//GO:0031683	signal transducer activity//GTP binding//ferrous iron transmembrane transporter activity//guanyl nucleotide binding//GTPase activity//G-protein beta/gamma-subunit complex binding	GO:0016021	integral component of membrane	KOG0093	GTPase Rab3, small G protein superfamily
Cluster-5522.0	3093	10800683	XP_022165124.1	2205	4.6e-245	protein pygopus-like isoform X1 [Myzus persicae]	XM_008182242.2	XM_008182242	1996	0	PREDICTED: Acyrthosiphon pisum protein pygopus (LOC100161154), transcript variant X2, mRNA	--	--	--	--	Q9V9W8	443	3.5e-42	Protein pygopus OS=Drosophila melanogaster GN=pygo PE=1 SV=1	PF00628//PF07718//PF00895	PHD-finger//Coatomer beta C-terminal region//ATP synthase protein 8	GO:0006886//GO:0015986//GO:0016192//GO:0015992	intracellular protein transport//ATP synthesis coupled proton transport//vesicle-mediated transport//proton transport	GO:0005515//GO:0005198//GO:0015078	protein binding//structural molecule activity//hydrogen ion transmembrane transporter activity	GO:0000276//GO:0030126	mitochondrial proton-transporting ATP synthase complex, coupling factor F(o)//COPI vesicle coat	--	--
Cluster-21.0	422	--	--	--	--	--	--	--	--	--	--	--	--	--	--	--	--	--	--	--	--	--	--	--	--	--	--	--	--
Cluster-5206.1511	1432	--	--	--	--	--	--	--	--	--	--	--	--	--	--	--	--	--	--	--	--	--	--	--	--	--	--	--	--
Cluster-7155.1	2240	10804935	XP_022169817.1	2865	0	semaphorin-2A isoform X1 [Myzus persicae]	XM_008181497.2	XM_008181497	1451	0	PREDICTED: Acyrthosiphon pisum semaphorin-2A (LOC100167244), transcript variant X3, mRNA	--	--	--	--	Q9XZC8	1953	2.1e-217	Semaphorin-2A OS=Schistocerca gregaria GN=SEMA-2A PE=2 SV=1	PF01437//PF01403//PF09026	Plexin repeat//Sema domain//Centromere protein B dimerisation domain	GO:0006355	regulation of transcription, DNA-templated	GO:0005515//GO:0003677//GO:0003682	protein binding//DNA binding//chromatin binding	GO:0005634//GO:0000775//GO:0016020//GO:0000785	nucleus//chromosome, centromeric region//membrane//chromatin	KOG3611	Semaphorins
Cluster-2435.0	913	7700047	XP_015372786.1	607	2.7e-60	PREDICTED: PEST proteolytic signal-containing nuclear protein-like [Diuraphis noxia]	NM_001162673.2	NM_001162673	548	0	Acyrthosiphon pisum PEST proteolytic signal-containing nuclear protein (Pcnp), mRNA	--	--	--	--	Q32PF3	247	5.6e-20	PEST proteolytic signal-containing nuclear protein OS=Bos taurus GN=PCNP PE=2 SV=1	PF15473	PEST, proteolytic signal-containing nuclear protein family	GO:0016567	protein ubiquitination	--	--	--	--	--	--
Cluster-3475.0	1904	10809920	XP_022175319.1	2246	5e-250	WD40 repeat-containing protein SMU1-like [Myzus persicae]	XM_001950273.4	XM_001950273	1275	0	PREDICTED: Acyrthosiphon pisum WD40 repeat-containing protein SMU1 (LOC100164000), transcript variant X1, mRNA	K13111	SMU1	WD40 repeat-containing protein SMU1	http://www.genome.jp/dbget-bin/www_bget?ko:K13111	Q5ZME8	2091	1.7e-233	WD40 repeat-containing protein SMU1 OS=Gallus gallus GN=SMU1 PE=2 SV=1	PF07569//PF00400	TUP1-like enhancer of split//WD domain, G-beta repeat	GO:0006355	regulation of transcription, DNA-templated	GO:0005515	protein binding	GO:0005634	nucleus	KOG0275	Conserved WD40 repeat-containing protein
Cluster-410.0	521	7698349	XP_015370896.1	841	1.1e-87	PREDICTED: methionine--tRNA ligase, mitochondrial, partial [Diuraphis noxia]	XM_001949801.4	XM_001949801	375	0	PREDICTED: Acyrthosiphon pisum methionine--tRNA ligase, mitochondrial (LOC100162212), mRNA	K01874	MARS, metG	methionyl-tRNA synthetase	http://www.genome.jp/dbget-bin/www_bget?ko:K01874	Q9VFL5	347	8e-32	Methionine--tRNA ligase, mitochondrial OS=Drosophila melanogaster GN=Aats-met PE=2 SV=2	PF09334//PF08264	tRNA synthetases class I (M)//Anticodon-binding domain of tRNA	GO:0006418	tRNA aminoacylation for protein translation	GO:0005524//GO:0000166//GO:0004812	ATP binding//nucleotide binding//aminoacyl-tRNA ligase activity	--	--	KOG0436	Methionyl-tRNA synthetase
Cluster-8797.0	343	--	--	--	--	--	--	--	--	--	--	--	--	--	--	--	--	--	--	--	--	--	--	--	--	--	--	--	--
Cluster-5206.1044	3676	10796223	XP_022160175.1	2396	3.9e-267	nuclear receptor-binding protein homolog [Myzus persicae]	XM_008186039.2	XM_008186039	1491	0	PREDICTED: Acyrthosiphon pisum nuclear receptor-binding protein homolog (LOC100168234), mRNA	K08875	NRBP	nuclear receptor-binding protein	http://www.genome.jp/dbget-bin/www_bget?ko:K08875	Q9Y0Y6	1295	6.7e-141	Nuclear receptor-binding protein homolog OS=Drosophila melanogaster GN=Madm PE=1 SV=1	PF07714//PF00069	Protein tyrosine kinase//Protein kinase domain	GO:0006468	protein phosphorylation	GO:0004672//GO:0005524	protein kinase activity//ATP binding	--	--	KOG1266	Protein kinase
Cluster-942.0	582	8330576	XP_016663077.1	323	1.5e-27	PREDICTED: uncharacterized protein LOC107884778 [Acyrthosiphon pisum]	--	--	--	--	--	--	--	--	--	Q9NBX5	150	6.3e-09	Nucleic-acid-binding protein from transposon X-element OS=Drosophila melanogaster GN=ORF1 PE=3 SV=1	--	--	--	--	--	--	--	--	--	--
Cluster-5206.2380	2178	10808917	XP_022174212.1	1853	2.1e-204	innexin inx7 [Myzus persicae]	XM_015509493.1	XM_015509493	939	0	PREDICTED: Diuraphis noxia innexin inx7-like (LOC107162540), mRNA	K22037	inx, zpg, ogre, shakB	innexin	http://www.genome.jp/dbget-bin/www_bget?ko:K22037	Q9V3W6	727	2.9e-75	Innexin inx7 OS=Drosophila melanogaster GN=Inx7 PE=2 SV=1	PF00876//PF05185	Innexin//PRMT5 arginine-N-methyltransferase	GO:0006479	protein methylation	GO:0008168	methyltransferase activity	GO:0005921	gap junction	--	--
Cluster-5206.1517	4310	10805296	XP_022170220.1	2615	1.9e-292	serine..threonine-protein kinase tricorner isoform X1 [Myzus persicae]	XM_001945795.4	XM_001945795	2300	0	PREDICTED: Acyrthosiphon pisum serine/threonine-protein kinase tricorner (LOC100163056), transcript variant X1, mRNA	K08790	STK38, NDR	serine/threonine kinase 38	http://www.genome.jp/dbget-bin/www_bget?ko:K08790	Q9NBK5	1964	2.1e-218	Serine/threonine-protein kinase tricorner OS=Drosophila melanogaster GN=trc PE=1 SV=1	PF10717//PF09179//PF00895//PF00069//PF08496//PF00433//PF07714//PF06293//PF04277	Occlusion-derived virus envelope protein ODV-E18//TilS substrate binding domain//ATP synthase protein 8//Protein kinase domain//Peptidase family S49 N-terminal//Protein kinase C terminal domain//Protein tyrosine kinase//Lipopolysaccharide kinase (Kdo/WaaP) family//Oxaloacetate decarboxylase, gamma chain	GO:0006090//GO:0008033//GO:0006525//GO:0015986//GO:0016310//GO:0006468//GO:0006560//GO:0006814//GO:0015992//GO:0009069//GO:0071436	pyruvate metabolic process//tRNA processing//arginine metabolic process//ATP synthesis coupled proton transport//phosphorylation//protein phosphorylation//proline metabolic process//sodium ion transport//proton transport//serine family amino acid metabolic process//sodium ion export	GO:0004252//GO:0016773//GO:0004672//GO:0016879//GO:0005524//GO:0008948//GO:0015078//GO:0000166//GO:0015081//GO:0004674	serine-type endopeptidase activity//phosphotransferase activity, alcohol group as acceptor//protein kinase activity//ligase activity, forming carbon-nitrogen bonds//ATP binding//oxaloacetate decarboxylase activity//hydrogen ion transmembrane transporter activity//nucleotide binding//sodium ion transmembrane transporter activity//protein serine/threonine kinase activity	GO:0005886//GO:0019031//GO:0016020//GO:0005737//GO:0000276	plasma membrane//viral envelope//membrane//cytoplasm//mitochondrial proton-transporting ATP synthase complex, coupling factor F(o)	KOG0605	NDR and related serine/threonine kinases
Cluster-2173.0	459	2475441	XP_001949303.2	627	6.5e-63	PREDICTED: sodium-dependent dopamine transporter-like [Acyrthosiphon pisum]	XM_001949268.4	XM_001949268	279	2.05131e-142	PREDICTED: Acyrthosiphon pisum sodium-dependent dopamine transporter-like (LOC100167910), mRNA	K05035	SLC6A2	solute carrier family 6 (neurotransmitter transporter, noradrenalin) member 2	http://www.genome.jp/dbget-bin/www_bget?ko:K05035	O55192	338	7.8e-31	Sodium-dependent noradrenaline transporter OS=Mus musculus GN=Slc6a2 PE=2 SV=2	PF00209	Sodium:neurotransmitter symporter family	GO:0006836//GO:0006812	neurotransmitter transport//cation transport	GO:0005328	neurotransmitter:sodium symporter activity	GO:0016021	integral component of membrane	--	--
Cluster-7931.2	324	--	--	--	--	--	XM_003243840.2	XM_003243840	120	3.42991e-54	PREDICTED: Acyrthosiphon pisum leucine-rich repeat-containing protein 4B-like (LOC100169361), mRNA	--	--	--	--	--	--	--	--	--	--	--	--	--	--	--	--	--	--
Cluster-4016.0	530	--	--	--	--	--	--	--	--	--	--	--	--	--	--	--	--	--	--	PF02430	Apical membrane antigen 1	GO:0009405	pathogenesis	--	--	GO:0016020	membrane	--	--
Cluster-4016.1	1595	--	--	--	--	--	--	--	--	--	--	--	--	--	--	--	--	--	--	--	--	--	--	--	--	--	--	--	--
Cluster-2228.0	389	--	--	--	--	--	--	--	--	--	--	--	--	--	--	--	--	--	--	--	--	--	--	--	--	--	--	--	--
Cluster-5734.0	332	--	--	--	--	--	--	--	--	--	--	--	--	--	--	--	--	--	--	--	--	--	--	--	--	--	--	--	--
Cluster-1050.0	2646	10805787	XP_022170762.1	2933	0	protein DENND6B [Myzus persicae]	XM_001947077.4	XM_001947077	1738	0	PREDICTED: Acyrthosiphon pisum protein DENND6B (LOC100168947), mRNA	--	--	--	--	Q8NEG7	1441	5.7e-158	Protein DENND6B OS=Homo sapiens GN=DENND6B PE=2 SV=1	PF15320	mRNA cap methylation, RNMT-activating mini protein	GO:0032259	methylation	GO:0003723	RNA binding	GO:0005845	mRNA cap binding complex	KOG2432	Uncharacterized conserved protein
Cluster-7475.0	1645	10816083	XP_022182131.1	1267	1.4e-136	ras-related protein Rab-37-like isoform X1 [Myzus persicae]	XM_001948449.4	XM_001948449	711	0	PREDICTED: Acyrthosiphon pisum ras-related protein Rab-37 (LOC100167066), transcript variant X3, mRNA	K07913	RAB26	Ras-related protein Rab-26	http://www.genome.jp/dbget-bin/www_bget?ko:K07913	P51156	670	9e-69	Ras-related protein Rab-26 OS=Rattus norvegicus GN=Rab26 PE=2 SV=2	PF00025//PF01926//PF06414//PF00071//PF07475//PF03193//PF10662//PF04670//PF08477	ADP-ribosylation factor family//50S ribosome-binding GTPase//Zeta toxin//Ras family//HPr Serine kinase C-terminal domain//Protein of unknown function, DUF258//Ethanolamine utilisation - propanediol utilisation//Gtr1/RagA G protein conserved region//Ras of Complex, Roc, domain of DAPkinase	GO:0006109//GO:0007264//GO:0000160//GO:0006576//GO:0016310	regulation of carbohydrate metabolic process//small GTPase mediated signal transduction//phosphorelay signal transduction system//cellular biogenic amine metabolic process//phosphorylation	GO:0000155//GO:0003924//GO:0005524//GO:0005525//GO:0004672//GO:0016301	phosphorelay sensor kinase activity//GTPase activity//ATP binding//GTP binding//protein kinase activity//kinase activity	GO:0009365	protein histidine kinase complex	KOG0078	GTP-binding protein SEC4, small G protein superfamily, and related Ras family GTP-binding proteins
Cluster-3469.0	498	10798501	XP_022162683.1	725	3.1e-74	brain-specific angiogenesis inhibitor 1-associated protein 2-like protein 2 [Myzus persicae]	XR_001678898.1	XR_001678898	399	0	PREDICTED: Acyrthosiphon pisum uncharacterized LOC100167403 (LOC100167403), transcript variant X2, misc_RNA	--	--	--	--	--	--	--	--	PF00018//PF14604	SH3 domain//Variant SH3 domain	--	--	GO:0005515	protein binding	--	--	--	--
Cluster-5581.1	515	1166901	XP_001950388.1	550	6.2e-54	PREDICTED: mediator of RNA polymerase II transcription subunit 15-like [Acyrthosiphon pisum]	XM_001950353.4	XM_001950353	199	6.87929e-98	PREDICTED: Acyrthosiphon pisum mediator of RNA polymerase II transcription subunit 15-like (LOC100167034), mRNA	--	--	--	--	--	--	--	--	PF00379	Insect cuticle protein	--	--	GO:0042302	structural constituent of cuticle	--	--	--	--
Cluster-5567.0	698	--	--	--	--	--	XR_119242.2	XR_119242	457	0	PREDICTED: Acyrthosiphon pisum uncharacterized LOC100574757 (LOC100574757), ncRNA	--	--	--	--	--	--	--	--	--	--	--	--	--	--	--	--	--	--
Cluster-5206.2381	1623	8351405	XP_003247674.3	308	2.3e-25	PREDICTED: uncharacterized protein LOC100571501 isoform X1 [Acyrthosiphon pisum]	XM_016808157.1	XM_016808157	171	8.34122e-82	PREDICTED: Acyrthosiphon pisum uncharacterized LOC100571501 (LOC100571501), transcript variant X2, mRNA	--	--	--	--	--	--	--	--	--	--	--	--	--	--	--	--	--	--
Cluster-8753.0	1296	10805414	XP_022170349.1	1493	7.1e-163	enhancer of mRNA-decapping protein 4 [Myzus persicae]	XM_015518545.1	XM_015518545	770	0	PREDICTED: Diuraphis noxia enhancer of mRNA-decapping protein 4 (LOC107168973), mRNA	K12616	EDC4	enhancer of mRNA-decapping protein 4	http://www.genome.jp/dbget-bin/www_bget?ko:K12616	Q6P2E9	273	7.6e-23	Enhancer of mRNA-decapping protein 4 OS=Homo sapiens GN=EDC4 PE=1 SV=1	PF07464	Apolipophorin-III precursor (apoLp-III)	GO:0006869	lipid transport	GO:0008289	lipid binding	GO:0005576	extracellular region	KOG1916	Nuclear protein, contains WD40 repeats
Cluster-8942.0	578	8337728	XP_016657378.1	688	7e-70	PREDICTED: uncharacterized protein LOC100573121 [Acyrthosiphon pisum]	XM_015509848.1	XM_015509848	390	0	PREDICTED: Diuraphis noxia uncharacterized LOC107162805 (LOC107162805), transcript variant X2, mRNA	--	--	--	--	--	--	--	--	--	--	--	--	--	--	--	--	--	--
Cluster-7427.0	340	--	--	--	--	--	--	--	--	--	--	--	--	--	--	--	--	--	--	--	--	--	--	--	--	--	--	--	--
Cluster-1974.0	1454	1167069	XP_001944611.1	1303	8.5e-141	PREDICTED: syntaxin-17 [Acyrthosiphon pisum]	XM_001944576.4	XM_001944576	671	0	PREDICTED: Acyrthosiphon pisum syntaxin-17 (LOC100161689), mRNA	--	--	--	--	Q9Z158	290	9.2e-25	Syntaxin-17 OS=Rattus norvegicus GN=Stx17 PE=1 SV=1	PF05531//PF02346//PF05739	Nucleopolyhedrovirus P10 protein//Chordopoxvirus multifunctional envelope protein A27//SNARE domain	GO:0019064	fusion of virus membrane with host plasma membrane	GO:0005515	protein binding	GO:0019031//GO:0019028	viral envelope//viral capsid	KOG0811	SNARE protein PEP12/VAM3/Syntaxin 7/Syntaxin 17
Cluster-5011.0	1303	--	--	--	--	--	--	--	--	--	--	--	--	--	--	--	--	--	--	--	--	--	--	--	--	--	--	--	--
Cluster-4974.0	590	7702166	XP_015375168.1	1067	8e-114	PREDICTED: semaphorin-5A [Diuraphis noxia]	XM_001945522.4	XM_001945522	443	0	PREDICTED: Acyrthosiphon pisum semaphorin-5A (LOC100165671), mRNA	K06841	SEMA5	semaphorin 5	http://www.genome.jp/dbget-bin/www_bget?ko:K06841	D3ZTD8	356	8.2e-33	Semaphorin-5A OS=Rattus norvegicus GN=Sema5a PE=1 SV=1	PF01437//PF01403	Plexin repeat//Sema domain	--	--	GO:0005515	protein binding	GO:0016020	membrane	--	--
Cluster-789.0	3092	2477940	XP_001943520.2	2756	0	PREDICTED: uncharacterized protein LOC100163960 [Acyrthosiphon pisum]	XM_001943485.4	XM_001943485	1068	0	PREDICTED: Acyrthosiphon pisum uncharacterized LOC100163960 (LOC100163960), mRNA	--	--	--	--	--	--	--	--	--	--	--	--	--	--	--	--	--	--
Cluster-789.1	935	--	--	--	--	--	--	--	--	--	--	--	--	--	--	--	--	--	--	--	--	--	--	--	--	--	--	--	--
Cluster-4481.0	390	--	--	--	--	--	--	--	--	--	--	--	--	--	--	--	--	--	--	--	--	--	--	--	--	--	--	--	--
Cluster-6993.0	486	10795881	XP_022183689.1	798	1e-82	probable E3 ubiquitin-protein ligase HERC1 isoform X1 [Myzus persicae]	XM_001942817.4	XM_001942817	396	0	PREDICTED: Acyrthosiphon pisum probable E3 ubiquitin-protein ligase HERC1 (LOC100160819), transcript variant X2, mRNA	--	--	--	--	--	--	--	--	--	--	--	--	--	--	--	--	--	--
Cluster-7476.0	4921	2478341	XP_001949482.2	5971	0	PREDICTED: protein virilizer homolog [Acyrthosiphon pisum]	XM_001949447.4	XM_001949447	2790	0	PREDICTED: Acyrthosiphon pisum protein virilizer homolog (LOC100161427), mRNA	--	--	--	--	Q69YN4	412	2.2e-38	Protein virilizer homolog OS=Homo sapiens GN=KIAA1429 PE=1 SV=2	--	--	--	--	--	--	--	--	KOG4822	Predicted nuclear membrane protein involved in mRNA transport and sex determination via splicing modulation
Cluster-606.0	1109	10799304	XP_022163588.1	1104	7.7e-118	negative elongation factor E-like [Myzus persicae]	XM_008188070.2	XM_008188070	662	0	PREDICTED: Acyrthosiphon pisum negative elongation factor E (LOC100165434), mRNA	K15182	RDBP, NELFE	negative elongation factor E	http://www.genome.jp/dbget-bin/www_bget?ko:K15182	Q95ZE9	461	1e-44	Negative elongation factor E OS=Drosophila virilis GN=Nelf-E PE=3 SV=1	PF00076//PF08777	RNA recognition motif. (a.k.a. RRM, RBD, or RNP domain)//RNA binding motif	--	--	GO:0003676//GO:0003723	nucleic acid binding//RNA binding	--	--	--	--
Cluster-5206.253	3491	2725106	NP_001233119.1	1350	7.3e-146	uncharacterized protein LOC100162809 [Acyrthosiphon pisum]	XM_008191332.2	XM_008191332	1686	0	PREDICTED: Acyrthosiphon pisum phosphatidylinositol transfer protein alpha isoform-like (LOC100162809), transcript variant X1, mRNA	--	--	--	--	Q00169	817	1.7e-85	Phosphatidylinositol transfer protein alpha isoform OS=Homo sapiens GN=PITPNA PE=1 SV=2	PF02121	Phosphatidylinositol transfer protein	GO:0006810	transport	--	--	GO:0005622	intracellular	KOG3668	Phosphatidylinositol transfer protein
Cluster-5206.252	739	--	--	--	--	--	--	--	--	--	--	--	--	--	--	--	--	--	--	--	--	--	--	--	--	--	--	--	--
Cluster-5206.251	4133	4413300	XP_008180305.1	2402	8.9e-268	PREDICTED: uncharacterized protein LOC100570812 isoform X3 [Acyrthosiphon pisum]	XM_008182083.2	XM_008182083	2205	0	PREDICTED: Acyrthosiphon pisum uncharacterized LOC100570812 (LOC100570812), transcript variant X3, mRNA	--	--	--	--	O14513	269	7.1e-22	Nck-associated protein 5 OS=Homo sapiens GN=NCKAP5 PE=1 SV=2	PF02535//PF00170	ZIP Zinc transporter//bZIP transcription factor	GO:0055085//GO:0030001//GO:0006355	transmembrane transport//metal ion transport//regulation of transcription, DNA-templated	GO:0043565//GO:0003700//GO:0046873	sequence-specific DNA binding//transcription factor activity, sequence-specific DNA binding//metal ion transmembrane transporter activity	GO:0016020//GO:0005667	membrane//transcription factor complex	--	--
Cluster-5206.250	3588	10815033	XP_022180943.1	5368	0	uncharacterized protein LOC111041093 [Myzus persicae]	XM_008183800.2	XM_008183800	2638	0	PREDICTED: Acyrthosiphon pisum uncharacterized LOC100164019 (LOC100164019), transcript variant X4, mRNA	--	--	--	--	--	--	--	--	PF00080	Copper/zinc superoxide dismutase (SODC)	GO:0006801//GO:0055114	superoxide metabolic process//oxidation-reduction process	GO:0046872	metal ion binding	--	--	--	--
Cluster-5206.257	1181	2477328	XP_001952019.2	871	8.6e-91	PREDICTED: uncharacterized protein LOC100163961 [Acyrthosiphon pisum]	--	--	--	--	--	--	--	--	--	--	--	--	--	--	--	--	--	--	--	--	--	--	--
Cluster-35.0	789	2478387	XP_001943857.2	1034	7.2e-110	PREDICTED: synaptosomal-associated protein 25-like isoform X2 [Acyrthosiphon pisum]	XM_001943822.4	XM_001943822	636	0	PREDICTED: Acyrthosiphon pisum synaptosomal-associated protein 25-like (LOC100163973), transcript variant X2, mRNA	K18211	SNAP25	synaptosomal-associated protein 25	http://www.genome.jp/dbget-bin/www_bget?ko:K18211	P36975	759	2e-79	Synaptosomal-associated protein 25 OS=Drosophila melanogaster GN=Snap25 PE=2 SV=1	PF00015//PF05739	Methyl-accepting chemotaxis protein (MCP) signalling domain//SNARE domain	GO:0007165	signal transduction	GO:0005515//GO:0004871	protein binding//signal transducer activity	GO:0016020	membrane	KOG3065	SNAP-25 (synaptosome-associated protein) component of SNARE complex
Cluster-5206.255	434	--	--	--	--	--	--	--	--	--	--	--	--	--	--	--	--	--	--	--	--	--	--	--	--	--	--	--	--
Cluster-5206.254	2767	4417207	XP_008186900.1	2851	0	PREDICTED: zinc finger protein 883 [Acyrthosiphon pisum]	XM_015520095.1	XM_015520095	2127	0	PREDICTED: Diuraphis noxia zinc finger protein OZF-like (LOC107170080), transcript variant X2, mRNA	--	--	--	--	P51523	969	3.2e-103	Zinc finger protein 84 OS=Homo sapiens GN=ZNF84 PE=1 SV=2	PF00096//PF13912//PF02892//PF04689//PF00130//PF13465//PF10589	Zinc finger, C2H2 type//C2H2-type zinc finger//BED zinc finger//DNA binding protein S1FA//Phorbol esters/diacylglycerol binding domain (C1 domain)//Zinc-finger double domain//NADH-ubiquinone oxidoreductase-F iron-sulfur binding region	GO:0006355//GO:0035556	regulation of transcription, DNA-templated//intracellular signal transduction	GO:0051539//GO:0003677//GO:0046872	4 iron, 4 sulfur cluster binding//DNA binding//metal ion binding	GO:0005634	nucleus	--	--
Cluster-4125.0	471	--	--	--	--	--	--	--	--	--	--	--	--	--	--	--	--	--	--	--	--	--	--	--	--	--	--	--	--
Cluster-5206.259	6697	2477734	XP_001952671.2	9008	0	PREDICTED: E3 SUMO-protein ligase RanBP2 isoform X1 [Acyrthosiphon pisum]	XM_008187437.2	XM_008187437	3550	0	PREDICTED: Acyrthosiphon pisum E3 SUMO-protein ligase RanBP2 (LOC100160505), transcript variant X2, mRNA	K12172	RANBP2, NUP358	E3 SUMO-protein ligase RanBP2	http://www.genome.jp/dbget-bin/www_bget?ko:K12172	Q9ERU9	406	1.5e-37	E3 SUMO-protein ligase RanBP2 OS=Mus musculus GN=Ranbp2 PE=1 SV=2	PF00638//PF00641	RanBP1 domain//Zn-finger in Ran binding protein and others	GO:0046907	intracellular transport	GO:0008270	zinc ion binding	--	--	KOG0864	Ran-binding protein RANBP1 and related RanBD domain proteins
Cluster-1058.0	737	10799559	XP_022163871.1	1016	8.2e-108	uncharacterized protein LOC111029227 isoform X1 [Myzus persicae]	XM_016808197.1	XM_016808197	447	0	PREDICTED: Acyrthosiphon pisum uncharacterized LOC100161836 (LOC100161836), transcript variant X2, mRNA	--	--	--	--	--	--	--	--	PF02112	cAMP phosphodiesterases class-II	GO:0006198	cAMP catabolic process	GO:0004115	3',5'-cyclic-AMP phosphodiesterase activity	--	--	--	--
Cluster-5206.929	1451	10803828	XP_022168606.1	1041	2e-110	alpha-crystallin B chain isoform X1 [Myzus persicae]	XM_001949411.4	XM_001949411	775	0	PREDICTED: Acyrthosiphon pisum alpha-crystallin B chain (LOC100162777), transcript variant X1, mRNA	--	--	--	--	P82147	195	9.5e-14	Protein lethal(2)essential for life OS=Drosophila melanogaster GN=l(2)efl PE=1 SV=1	--	--	--	--	--	--	--	--	KOG3591	Alpha crystallins
Cluster-3461.0	374	--	--	--	--	--	--	--	--	--	--	--	--	--	--	--	--	--	--	--	--	--	--	--	--	--	--	--	--
Cluster-302.0	2005	10815572	XP_022181553.1	2134	5.1e-237	protein phosphatase 1L [Myzus persicae]	XM_015512893.1	XM_015512893	1235	0	PREDICTED: Diuraphis noxia protein phosphatase 1L (LOC107164897), mRNA	K17506	PPM1L, PP2CE	protein phosphatase 1L	http://www.genome.jp/dbget-bin/www_bget?ko:K17506	Q5SGD2	586	6e-59	Protein phosphatase 1L OS=Homo sapiens GN=PPM1L PE=1 SV=1	PF00481	Protein phosphatase 2C	--	--	GO:0003824	catalytic activity	--	--	KOG0698	Serine/threonine protein phosphatase
Cluster-1125.0	323	7694189	XP_015366287.1	511	1.3e-49	PREDICTED: LOW QUALITY PROTEIN: meiosis arrest female protein 1 homolog [Diuraphis noxia]	XM_015510801.1	XM_015510801	212	2.46189e-105	PREDICTED: Diuraphis noxia meiosis arrest female protein 1 homolog (LOC107163393), mRNA	--	--	--	--	--	--	--	--	--	--	--	--	--	--	--	--	--	--
Cluster-3230.0	473	10808880	XP_022174173.1	310	3.9e-26	uncharacterized protein LOC111036456 [Myzus persicae]	--	--	--	--	--	--	--	--	--	--	--	--	--	--	--	--	--	--	--	--	--	--	--
Cluster-4037.1	3773	10807349	XP_022172488.1	4251	0	syndetin [Myzus persicae]	XM_001949398.4	XM_001949398	2189	0	PREDICTED: Acyrthosiphon pisum syndetin (LOC100166136), mRNA	--	--	--	--	F1LSG8	1470	3.5e-161	Syndetin OS=Rattus norvegicus GN=Ccdc132 PE=3 SV=1	PF04048//PF02459//PF07928	Sec8 exocyst complex component specific domain//Adenoviral DNA terminal protein//Vps54-like protein	GO:0006904//GO:0042147//GO:0015031//GO:0006260	vesicle docking involved in exocytosis//retrograde transport, endosome to Golgi//protein transport//DNA replication	GO:0003677	DNA binding	GO:0000145	exocyst	KOG2939	Uncharacterized conserved protein
Cluster-634.0	649	--	--	--	--	--	XM_003246127.3	XM_003246127	214	4.03478e-106	PREDICTED: Acyrthosiphon pisum uncharacterized LOC100571300 (LOC100571300), mRNA	--	--	--	--	--	--	--	--	--	--	--	--	--	--	--	--	--	--
Cluster-7724.0	473	7693191	XP_015365184.1	479	9.8e-46	PREDICTED: uncharacterized protein LOC107162689 [Diuraphis noxia]	--	--	--	--	--	--	--	--	--	--	--	--	--	PF03419//PF02542	Sporulation factor SpoIIGA//YgbB family	GO:0006508//GO:0016114//GO:0030436	proteolysis//terpenoid biosynthetic process//asexual sporulation	GO:0008685//GO:0004190	2-C-methyl-D-erythritol 2,4-cyclodiphosphate synthase activity//aspartic-type endopeptidase activity	--	--	--	--
Cluster-1558.0	613	4415386	XP_008183731.1	958	3.6e-101	PREDICTED: peroxidase-like [Acyrthosiphon pisum]	XM_008185509.2	XM_008185509	419	0	PREDICTED: Acyrthosiphon pisum peroxidase-like (LOC100168919), transcript variant X3, mRNA	K19511	PXDN, VPO1	peroxidase	http://www.genome.jp/dbget-bin/www_bget?ko:K19511	A8WQH2	288	6.6e-25	Peroxidasin homolog OS=Caenorhabditis briggsae GN=pxn-1 PE=3 SV=1	--	--	--	--	--	--	--	--	KOG2408	Peroxidase/oxygenase
Cluster-3155.0	489	10809117	XP_022174433.1	752	2.2e-77	transcription termination factor 2 [Myzus persicae]	--	--	--	--	--	K15173	TTF2	transcription termination factor 2	http://www.genome.jp/dbget-bin/www_bget?ko:K15173	P34739	438	2.1e-42	Transcription termination factor 2 OS=Drosophila melanogaster GN=lds PE=1 SV=2	PF04851//PF06733//PF00176	Type III restriction enzyme, res subunit//DEAD_2//SNF2 family N-terminal domain	--	--	GO:0016787//GO:0004003//GO:0005524//GO:0003677	hydrolase activity//ATP-dependent DNA helicase activity//ATP binding//DNA binding	GO:0005657	replication fork	KOG4439	RNA polymerase II transcription termination factor TTF2/lodestar, DEAD-box superfamily
Cluster-5136.0	913	10806660	XP_022171735.1	656	5.6e-66	uncharacterized protein C45G9.7 [Myzus persicae]	XM_001950072.4	XM_001950072	500	0	PREDICTED: Acyrthosiphon pisum uncharacterized protein C45G9.7 (LOC100161318), mRNA	--	--	--	--	Q09506	346	1.8e-31	Uncharacterized protein C45G9.7 OS=Caenorhabditis elegans GN=C45G9.7 PE=1 SV=1	PF00595//PF13180	PDZ domain (Also known as DHR or GLGF)//PDZ domain	--	--	GO:0005515	protein binding	--	--	KOG3553	Tax interaction protein TIP1
Cluster-5206.4004	5053	10811108	XP_022176621.1	7250	0	UDP-glucose:glycoprotein glucosyltransferase [Myzus persicae]	XM_001944664.4	XM_001944664	3724	0	PREDICTED: Acyrthosiphon pisum UDP-glucose:glycoprotein glucosyltransferase (LOC100162033), transcript variant X1, mRNA	K11718	HUGT	UDP-glucose:glycoprotein glucosyltransferase	http://www.genome.jp/dbget-bin/www_bget?ko:K11718	Q09332	3429	0	UDP-glucose:glycoprotein glucosyltransferase OS=Drosophila melanogaster GN=Ugt PE=1 SV=2	PF06427//PF01501	UDP-glucose:Glycoprotein Glucosyltransferase//Glycosyl transferase family 8	GO:0006486	protein glycosylation	GO:0016757//GO:0003980	transferase activity, transferring glycosyl groups//UDP-glucose:glycoprotein glucosyltransferase activity	--	--	KOG1879	UDP-glucose:glycoprotein glucosyltransferase
Cluster-5206.1197	3742	8343569	XP_016659074.1	1791	5.7e-197	PREDICTED: protein yellow-like [Acyrthosiphon pisum]	XM_001944914.4	XM_001944914	820	0	PREDICTED: Acyrthosiphon pisum protein yellow-like (LOC100164289), transcript variant X2, mRNA	--	--	--	--	P09957	223	1.4e-16	Protein yellow OS=Drosophila melanogaster GN=y PE=1 SV=1	PF10399//PF12326	Ubiquitinol-cytochrome C reductase Fe-S subunit TAT signal//N-glycosylation protein	GO:0055114//GO:0034599//GO:0006118//GO:0015992//GO:0006119	oxidation-reduction process//cellular response to oxidative stress//obsolete electron transport//proton transport//oxidative phosphorylation	GO:0008121	ubiquinol-cytochrome-c reductase activity	GO:0005789	endoplasmic reticulum membrane	--	--
Cluster-8405.0	3040	10814407	XP_022180251.1	2865	0	ski oncogene [Myzus persicae]	XM_008185584.2	XM_008185584	1646	0	PREDICTED: Acyrthosiphon pisum ski oncogene (LOC100164492), mRNA	K18499	SKIL	Ski-like protein	http://www.genome.jp/dbget-bin/www_bget?ko:K18499	Q60698	594	1.1e-59	Ski oncogene OS=Mus musculus GN=Ski PE=2 SV=2	PF08782//PF01166	c-SKI Smad4 binding domain//TSC-22/dip/bun family	GO:0006355	regulation of transcription, DNA-templated	GO:0046332//GO:0003700	SMAD binding//transcription factor activity, sequence-specific DNA binding	GO:0005667	transcription factor complex	--	--
Cluster-8953.1	358	--	--	--	--	--	--	--	--	--	--	--	--	--	--	--	--	--	--	--	--	--	--	--	--	--	--	--	--
Cluster-1815.0	1056	10808546	XP_022173791.1	823	2.8e-85	uncharacterized protein LOC111036173 [Myzus persicae]	XM_003241455.3	XM_003241455	435	0	PREDICTED: Acyrthosiphon pisum uncharacterized LOC100570485 (LOC100570485), mRNA	--	--	--	--	--	--	--	--	--	--	--	--	--	--	--	--	--	--
Cluster-7983.0	613	7689022	XP_015373036.1	628	6.7e-63	PREDICTED: gamma-tubulin complex component 2-like [Diuraphis noxia]	XM_015517550.1	XM_015517550	355	0	PREDICTED: Diuraphis noxia gamma-tubulin complex component 2-like (LOC107168218), mRNA	--	--	--	--	--	--	--	--	PF04548	AIG1 family	--	--	GO:0005525	GTP binding	--	--	--	--
Cluster-761.0	803	1594598	BAH71159.1	922	7.1e-97	hypothetical protein [Acyrthosiphon pisum]	NM_001163364.1	NM_001163364	413	0	Acyrthosiphon pisum DnaJ (Hsp40) homolog, subfamily C, member 30-like (NV23), mRNA	K09515	DNAJB9	DnaJ homolog subfamily B member 9	http://www.genome.jp/dbget-bin/www_bget?ko:K09515	Q9QYI6	195	5.2e-14	DnaJ homolog subfamily B member 9 OS=Mus musculus GN=Dnajb9 PE=1 SV=2	--	--	--	--	--	--	--	--	--	--
Cluster-5206.2128	10171	10805342	XP_022170271.1	9455	0	putative uncharacterized protein DDB_G0282133 [Myzus persicae]	XM_016801467.1	XM_016801467	3283	0	PREDICTED: Acyrthosiphon pisum putative uncharacterized protein DDB_G0282133 (LOC100575445), transcript variant X1, mRNA	--	--	--	--	Q4A0V8	332	8.6e-29	Uro-adherence factor A OS=Staphylococcus saprophyticus subsp. saprophyticus (strain ATCC 15305 / DSM 20229) GN=uafA PE=1 SV=1	PF03124//PF04037	EXS family//Domain of unknown function (DUF382)	--	--	--	--	GO:0005634//GO:0016021	nucleus//integral component of membrane	--	--
Cluster-5397.0	1241	1168674	XP_001947761.1	1638	1e-179	PREDICTED: growth hormone-regulated TBC protein 1 [Acyrthosiphon pisum]	XM_001947726.4	XM_001947726	782	0	PREDICTED: Acyrthosiphon pisum growth hormone-regulated TBC protein 1 (LOC100166847), mRNA	K19953	GRTP1, TBC1D6, MSB3_4	TBC1 domain family member 6	http://www.genome.jp/dbget-bin/www_bget?ko:K19953	Q9D3N8	765	6.5e-80	Growth hormone-regulated TBC protein 1 OS=Mus musculus GN=Grtp1 PE=2 SV=1	--	--	--	--	--	--	--	--	KOG2058	Ypt/Rab GTPase activating protein
Cluster-5206.2129	2139	10814402	XP_022180246.1	2970	0	leukotriene A-4 hydrolase [Myzus persicae]	XM_008185816.2	XM_008185816	1401	0	PREDICTED: Acyrthosiphon pisum leukotriene A-4 hydrolase (LOC100162284), mRNA	K01254	LTA4H	leukotriene-A4 hydrolase	http://www.genome.jp/dbget-bin/www_bget?ko:K01254	Q3SZH7	1462	1.7e-160	Leukotriene A-4 hydrolase OS=Bos taurus GN=LTA4H PE=2 SV=3	PF09127//PF01433	Leukotriene A4 hydrolase, C-terminal//Peptidase family M1	GO:0019370	leukotriene biosynthetic process	GO:0008270//GO:0008237	zinc ion binding//metallopeptidase activity	--	--	KOG1047	Bifunctional leukotriene A4 hydrolase/aminopeptidase LTA4H
Cluster-400.0	338	8350123	XP_016662370.1	577	3e-57	PREDICTED: transformation..transcription domain-associated protein-like [Acyrthosiphon pisum]	XM_016806881.1	XM_016806881	284	2.44676e-145	PREDICTED: Acyrthosiphon pisum transformation/transcription domain-associated protein-like (LOC100160147), mRNA	K08874	TRRAP	transformation/transcription domain-associated protein	http://www.genome.jp/dbget-bin/www_bget?ko:K08874	Q9Y4A5	269	5.8e-23	Transformation/transcription domain-associated protein OS=Homo sapiens GN=TRRAP PE=1 SV=3	--	--	--	--	--	--	--	--	KOG0889	Histone acetyltransferase SAGA, TRRAP/TRA1 component, PI-3 kinase superfamily
Cluster-8425.0	941	10793319	XP_022162012.1	1432	6.1e-156	somatomedin-B and thrombospondin type-1 domain-containing protein [Myzus persicae]	XM_003240582.3	XM_003240582	700	0	PREDICTED: Acyrthosiphon pisum somatomedin-B and thrombospondin type-1 domain-containing protein (LOC100572752), mRNA	--	--	--	--	Q32L50	310	2.8e-27	Somatomedin-B and thrombospondin type-1 domain-containing protein OS=Bos taurus GN=SBSPON PE=2 SV=2	PF01033	Somatomedin B domain	GO:0007165//GO:0006955	signal transduction//immune response	GO:0005044//GO:0030247	scavenger receptor activity//polysaccharide binding	--	--	KOG3539	Spondins, extracellular matrix proteins
Cluster-8425.1	560	--	--	--	--	--	--	--	--	--	--	--	--	--	--	--	--	--	--	PF10399	Ubiquitinol-cytochrome C reductase Fe-S subunit TAT signal	GO:0006118//GO:0055114//GO:0006119//GO:0015992	obsolete electron transport//oxidation-reduction process//oxidative phosphorylation//proton transport	GO:0008121	ubiquinol-cytochrome-c reductase activity	--	--	--	--
Cluster-5206.2857	1222	10792979	XP_022176454.1	1140	5.7e-122	dysbindin protein homolog [Myzus persicae]	NM_001293334.1	NM_001293334	720	0	Acyrthosiphon pisum dysbindin protein homolog (LOC100167439), mRNA	K20189	DTNBP1, BLOC1S8	dysbindin	http://www.genome.jp/dbget-bin/www_bget?ko:K20189	Q2HJA5	285	2.9e-24	Dysbindin OS=Bos taurus GN=DTNBP1 PE=2 SV=1	PF00831//PF07851//PF04440//PF00015	Ribosomal L29 protein//TMPIT-like protein//Dysbindin (Dystrobrevin binding protein 1)//Methyl-accepting chemotaxis protein (MCP) signalling domain	GO:0006412//GO:0007165//GO:0042254	translation//signal transduction//ribosome biogenesis	GO:0004871//GO:0003735	signal transducer activity//structural constituent of ribosome	GO:0005737//GO:0005622//GO:0016021//GO:0016020//GO:0005840	cytoplasm//intracellular//integral component of membrane//membrane//ribosome	--	--
Cluster-3149.0	2054	10812177	XP_022177801.1	2330	9.8e-260	putative fatty acyl-CoA reductase CG5065 [Myzus persicae]	XM_001948786.4	XM_001948786	967	0	PREDICTED: Acyrthosiphon pisum putative fatty acyl-CoA reductase CG5065 (LOC100162472), transcript variant X2, mRNA	K13356	FAR	alcohol-forming fatty acyl-CoA reductase	http://www.genome.jp/dbget-bin/www_bget?ko:K13356	A1ZAI5	906	4.8e-96	Putative fatty acyl-CoA reductase CG5065 OS=Drosophila melanogaster GN=CG5065 PE=3 SV=1	PF03015//PF01370//PF01073	Male sterility protein//NAD dependent epimerase/dehydratase family//3-beta hydroxysteroid dehydrogenase/isomerase family	GO:0055114//GO:0006694//GO:0008207//GO:0008209//GO:0008210	oxidation-reduction process//steroid biosynthetic process//C21-steroid hormone metabolic process//androgen metabolic process//estrogen metabolic process	GO:0003824//GO:0080019//GO:0016616//GO:0050662//GO:0003854	catalytic activity//fatty-acyl-CoA reductase (alcohol-forming) activity//oxidoreductase activity, acting on the CH-OH group of donors, NAD or NADP as acceptor//coenzyme binding//3-beta-hydroxy-delta5-steroid dehydrogenase activity	--	--	KOG1221	Acyl-CoA reductase
Cluster-6211.0	5047	2477054	XP_003245193.1	7367	0	PREDICTED: transient receptor potential cation channel trpm [Acyrthosiphon pisum]	XM_003245145.3	XM_003245145	4061	0	PREDICTED: Acyrthosiphon pisum transient receptor potential cation channel trpm (LOC100164560), mRNA	K04978	TRPM3	transient receptor potential cation channel subfamily M member 3	http://www.genome.jp/dbget-bin/www_bget?ko:K04978	A8DYE2	3910	0	Transient receptor potential cation channel trpm OS=Drosophila melanogaster GN=Trpm PE=1 SV=1	PF00520//PF16519	Ion transport protein//Tetramerisation domain of TRPM	GO:0051262//GO:0055085//GO:0006811	protein tetramerization//transmembrane transport//ion transport	GO:0005216	ion channel activity	GO:0016020	membrane	KOG3614	Ca2+/Mg2+-permeable cation channels (LTRPC family)
Cluster-442.0	361	10813866	XP_022179659.1	600	6.9e-60	uncharacterized protein LOC111040178 [Myzus persicae]	NM_001205023.1	NM_001205023	293	2.61272e-150	Acyrthosiphon pisum takeout-like (LOC100165308), mRNA	--	--	--	--	Q9VBV3	237	3.1e-19	Protein takeout OS=Drosophila melanogaster GN=to PE=2 SV=1	--	--	--	--	--	--	--	--	--	--
Cluster-1517.0	1285	10805381	XP_022170313.1	1680	1.4e-184	p21-activated protein kinase-interacting protein 1-like isoform X1 [Myzus persicae]	XM_001952228.4	XM_001952228	691	0	PREDICTED: Acyrthosiphon pisum p21-activated protein kinase-interacting protein 1-like (LOC100164498), transcript variant X1, mRNA	K14830	MAK11, PAK1IP1	protein MAK11	http://www.genome.jp/dbget-bin/www_bget?ko:K14830	Q6TNS2	484	2.6e-47	p21-activated protein kinase-interacting protein 1-like OS=Danio rerio GN=pak1ip1 PE=2 SV=1	PF07569//PF00400	TUP1-like enhancer of split//WD domain, G-beta repeat	GO:0006355	regulation of transcription, DNA-templated	GO:0005515	protein binding	GO:0005634	nucleus	KOG0294	WD40 repeat-containing protein
Cluster-7696.0	346	8348667	XP_016660909.1	329	1.8e-28	PREDICTED: uncharacterized protein LOC100166651 isoform X2 [Acyrthosiphon pisum]	XM_016805420.1	XM_016805420	147	3.61174e-69	PREDICTED: Acyrthosiphon pisum uncharacterized LOC100166651 (LOC100166651), transcript variant X2, mRNA	--	--	--	--	--	--	--	--	--	--	--	--	--	--	--	--	--	--
Cluster-1131.0	448	10795051	XP_022182330.1	219	1.3e-15	uncharacterized protein LOC111042121 isoform X2 [Myzus persicae]	--	--	--	--	--	--	--	--	--	--	--	--	--	--	--	--	--	--	--	--	--	--	--
Cluster-2742.0	1589	4413407	XP_008180474.1	1513	4.2e-165	PREDICTED: CAP-Gly domain-containing linker protein 1 isoform X5 [Acyrthosiphon pisum]	AK355944.1	AK355944	1065	0	Hordeum vulgare subsp. vulgare mRNA for predicted protein, complete cds, clone: NIASHv1028C08	K10421	CLIP1, RSN	CAP-Gly domain-containing linker protein 1	http://www.genome.jp/dbget-bin/www_bget?ko:K10421	Q9VJE5	655	4.7e-67	Restin homolog OS=Drosophila melanogaster GN=CLIP-190 PE=1 SV=1	--	--	--	--	--	--	--	--	--	--
Cluster-5206.3304	2024	2478315	XP_003247118.1	2761	0	PREDICTED: eukaryotic translation initiation factor 3 subunit D [Acyrthosiphon pisum]	XM_003247070.3	XM_003247070	1531	0	PREDICTED: Acyrthosiphon pisum eukaryotic translation initiation factor 3 subunit D (LOC100159381), mRNA	K03251	EIF3D	translation initiation factor 3 subunit D	http://www.genome.jp/dbget-bin/www_bget?ko:K03251	B0X6P7	2011	3.5e-224	Eukaryotic translation initiation factor 3 subunit D OS=Culex quinquefasciatus GN=eIF3-S7 PE=3 SV=1	PF10590//PF03872//PF05091	Pyridoxine 5'-phosphate oxidase C-terminal dimerisation region//Anti sigma-E protein RseA, N-terminal domain//Eukaryotic translation initiation factor 3 subunit 7 (eIF-3)	GO:0055114//GO:0006446	oxidation-reduction process//regulation of translational initiation	GO:0016638//GO:0003743//GO:0016989	oxidoreductase activity, acting on the CH-NH2 group of donors//translation initiation factor activity//sigma factor antagonist activity	GO:0005737//GO:0005840//GO:0005852	cytoplasm//ribosome//eukaryotic translation initiation factor 3 complex	KOG2479	Translation initiation factor 3, subunit d (eIF-3d)
Cluster-5206.3307	891	10801066	XP_022165543.1	1021	2.6e-108	esterase FE4-like [Myzus persicae]	XM_015522696.1	XM_015522696	401	0	PREDICTED: Diuraphis noxia esterase E4-like (LOC107172408), partial mRNA	--	--	--	--	Q8R0W5	157	1.5e-09	Carboxylesterase 4A OS=Mus musculus GN=Ces4a PE=2 SV=2	--	--	--	--	--	--	--	--	--	--
Cluster-5206.3306	679	--	--	--	--	--	--	--	--	--	--	--	--	--	--	--	--	--	--	--	--	--	--	--	--	--	--	--	--
Cluster-5206.3301	1768	7697971	XP_015370476.1	1725	1.2e-189	PREDICTED: mitochondrial dimethyladenosine transferase 1 [Diuraphis noxia]	XM_015514990.1	XM_015514990	845	0	PREDICTED: Diuraphis noxia mitochondrial dimethyladenosine transferase 1 (LOC107166361), mRNA	K15266	TFB1M	dimethyladenosine transferase 1, mitochondrial	http://www.genome.jp/dbget-bin/www_bget?ko:K15266	Q2TBQ0	885	1.1e-93	Mitochondrial dimethyladenosine transferase 1 OS=Bos taurus GN=TFB1M PE=2 SV=2	--	--	--	--	--	--	--	--	KOG0820	Ribosomal RNA adenine dimethylase
Cluster-3582.0	646	4326268	AHW46050.1	866	1.8e-90	juvenile hormone acid methyltransferase [Aphis gossypii]	KF924036.1	KF924036	365	0	Aphis gossypii juvenile hormone acid methyltransferase gene, complete cds	--	--	--	--	Q9VJK8	233	1.6e-18	Juvenile hormone acid O-methyltransferase OS=Drosophila melanogaster GN=jhamt PE=1 SV=2	PF01209//PF01135//PF01189//PF05175//PF08241	ubiE/COQ5 methyltransferase family//Protein-L-isoaspartate(D-aspartate) O-methyltransferase (PCMT)//16S rRNA methyltransferase RsmF//Methyltransferase small domain//Methyltransferase domain	GO:0006464//GO:0008152//GO:0046500//GO:0006479	cellular protein modification process//metabolic process//S-adenosylmethionine metabolic process//protein methylation	GO:0008168//GO:0004719	methyltransferase activity//protein-L-isoaspartate (D-aspartate) O-methyltransferase activity	--	--	--	--
Cluster-5206.3303	950	--	--	--	--	--	--	--	--	--	--	--	--	--	--	--	--	--	--	--	--	--	--	--	--	--	--	--	--
Cluster-5206.3302	4251	4417073	XP_008186700.1	4400	0	PREDICTED: uncharacterized protein LOC100162313 isoform X2 [Acyrthosiphon pisum]	XM_008188478.2	XM_008188478	2562	0	PREDICTED: Acyrthosiphon pisum uncharacterized LOC100162313 (LOC100162313), transcript variant X4, mRNA	--	--	--	--	--	--	--	--	PF08692	Mitochondrial protein Pet20	--	--	--	--	GO:0005739	mitochondrion	KOG1911	Heterochromatin-associated protein HP1 and related CHROMO domain proteins
Cluster-3512.0	516	10813898	XP_022179694.1	164	3.6e-09	cuticle protein 16.5-like [Myzus persicae]	XM_001951280.4	XM_001951280	315	2.26152e-162	PREDICTED: Acyrthosiphon pisum cuticle protein 16.5 (LOC100159024), mRNA	--	--	--	--	--	--	--	--	PF01151	GNS1/SUR4 family	--	--	--	--	GO:0016021	integral component of membrane	--	--
Cluster-4501.0	1208	--	--	--	--	--	XM_008191984.2	XM_008191984	143	2.26356e-66	PREDICTED: Acyrthosiphon pisum carbonic anhydrase-related protein 10 (LOC100167576), partial mRNA	--	--	--	--	--	--	--	--	--	--	--	--	--	--	--	--	--	--
Cluster-5206.3309	1116	10816010	XP_022182049.1	872	6.2e-91	probable Golgi SNAP receptor complex member 2 [Myzus persicae]	XM_008183299.2	XM_008183299	558	0	PREDICTED: Acyrthosiphon pisum probable Golgi SNAP receptor complex member 2 (LOC100164025), transcript variant X2, mRNA	K08496	GOSR2, BOS1	golgi SNAP receptor complex member 2	http://www.genome.jp/dbget-bin/www_bget?ko:K08496	O35166	380	2.6e-35	Golgi SNAP receptor complex member 2 OS=Mus musculus GN=Gosr2 PE=2 SV=2	PF03623	Focal adhesion targeting region	GO:0007165//GO:0007172//GO:0006468	signal transduction//signal complex assembly//protein phosphorylation	GO:0004713//GO:0004871	protein tyrosine kinase activity//signal transducer activity	GO:0005925	focal adhesion	KOG3251	Golgi SNAP receptor complex member
Cluster-5206.3308	746	--	--	--	--	--	XM_003246954.3	XM_003246954	53	1.47513e-16	PREDICTED: Acyrthosiphon pisum probable small nuclear ribonucleoprotein Sm D1 (LOC100572102), mRNA	--	--	--	--	--	--	--	--	--	--	--	--	--	--	--	--	--	--
Cluster-2441.0	330	--	--	--	--	--	--	--	--	--	--	--	--	--	--	--	--	--	--	--	--	--	--	--	--	--	--	--	--
Cluster-7121.1	663	10801028	XP_022165499.1	608	1.5e-60	uncharacterized protein LOC111030368 [Myzus persicae]	--	--	--	--	--	--	--	--	--	--	--	--	--	PF16855	Small outer capsid protein	--	--	--	--	GO:0019028	viral capsid	--	--
Cluster-313.0	1646	1595946	BAH72507.1	1910	4e-211	ACYPI005896 [Acyrthosiphon pisum]	FP926818.1	FP926818	803	0	Acyrthosiphon pisum mRNA, clone: ACI0AAD18YC22, full-insert cDNA sequence based on ESTs (5'-EST:ACI0AAD18YC22AAM1, 3'-EST ACI2AAD2YN23BBM1)	K03843	ALG2	alpha-1,3/alpha-1,6-mannosyltransferase	http://www.genome.jp/dbget-bin/www_bget?ko:K03843	Q7KWM5	906	3.9e-96	Alpha-1,3/1,6-mannosyltransferase ALG2 OS=Dictyostelium discoideum GN=alg2 PE=3 SV=1	--	--	--	--	--	--	--	--	KOG0853	Glycosyltransferase
Cluster-7354.0	636	--	--	--	--	--	--	--	--	--	--	--	--	--	--	--	--	--	--	--	--	--	--	--	--	--	--	--	--
Cluster-5206.1746	2302	7696044	XP_015368332.1	718	9.2e-73	PREDICTED: nuclease-sensitive element-binding protein 1 [Diuraphis noxia]	XM_015512846.1	XM_015512846	1241	0	PREDICTED: Diuraphis noxia nuclease-sensitive element-binding protein 1 (LOC107164862), mRNA	K06099	CSDA, ZONAB	cold shock domain protein A	http://www.genome.jp/dbget-bin/www_bget?ko:K06099	P41824	404	8.8e-38	Y-box factor homolog OS=Aplysia californica PE=2 SV=1	PF00313	'Cold-shock' DNA-binding domain	GO:0006355	regulation of transcription, DNA-templated	GO:0003677	DNA binding	--	--	KOG3070	Predicted RNA-binding protein containing PIN domain and invovled in translation or RNA processing
Cluster-5206.1199	1389	3600199	AGR44822.1	1931	1.2e-213	actin-4 [Bombyx mori]	AK358850.1	AK358850	1370	0	Hordeum vulgare subsp. vulgare mRNA for predicted protein, complete cds, clone: NIASHv1084E18	K05692	ACTB_G1	actin beta/gamma 1	http://www.genome.jp/dbget-bin/www_bget?ko:K05692	P41339	1910	1.2e-212	Actin, acrosomal process isoform OS=Limulus polyphemus PE=2 SV=1	--	--	--	--	--	--	--	--	KOG0676	Actin and related proteins
Cluster-3536.0	1808	1168622	XP_001942723.1	2206	2.1e-245	PREDICTED: FYVE, RhoGEF and PH domain-containing protein 4 [Acyrthosiphon pisum]	XM_001942688.4	XM_001942688	1144	0	PREDICTED: Acyrthosiphon pisum FYVE, RhoGEF and PH domain-containing protein 4 (LOC100159028), mRNA	--	--	--	--	Q553D3	322	2.2e-28	Rac guanine nucleotide exchange factor JJ OS=Dictyostelium discoideum GN=gxcJJ PE=1 SV=1	PF00621	RhoGEF domain	GO:0035023//GO:0043087	regulation of Rho protein signal transduction//regulation of GTPase activity	GO:0005089	Rho guanyl-nucleotide exchange factor activity	--	--	KOG4424	Predicted Rho/Rac guanine nucleotide exchange factor/faciogenital dysplasia protein 3
Cluster-8419.0	903	2474950	XP_001949466.2	1093	1.2e-116	PREDICTED: UDP-glucuronosyltransferase 2C1-like [Acyrthosiphon pisum]	XM_001949431.4	XM_001949431	467	0	PREDICTED: Acyrthosiphon pisum UDP-glucuronosyltransferase 2C1-like (LOC100160324), mRNA	K00699	UGT	glucuronosyltransferase	http://www.genome.jp/dbget-bin/www_bget?ko:K00699	P19488	511	1.3e-50	UDP-glucuronosyltransferase 2B37 OS=Rattus norvegicus GN=Ugt2b37 PE=2 SV=1	PF00201//PF04101	UDP-glucoronosyl and UDP-glucosyl transferase//Glycosyltransferase family 28 C-terminal domain	GO:0008152	metabolic process	GO:0016758	transferase activity, transferring hexosyl groups	--	--	--	--
Cluster-3761.0	1371	--	--	--	--	--	--	--	--	--	--	--	--	--	--	--	--	--	--	--	--	--	--	--	--	--	--	--	--
Cluster-5206.2552	3376	10808747	XP_022174019.1	3535	0	ATP-binding cassette sub-family F member 1 isoform X1 [Myzus persicae]	XM_001947002.4	XM_001947002	1855	0	PREDICTED: Acyrthosiphon pisum ATP-binding cassette sub-family F member 1 (LOC100167570), mRNA	K06184	ABCF1	ATP-binding cassette, subfamily F, member 1	http://www.genome.jp/dbget-bin/www_bget?ko:K06184	Q6MG08	1772	3e-196	ATP-binding cassette sub-family F member 1 OS=Rattus norvegicus GN=Abcf1 PE=1 SV=1	PF01637//PF03193//PF03266//PF01926//PF00910//PF02367//PF13304//PF00004//PF00005//PF05425//PF07728	Archaeal ATPase//Protein of unknown function, DUF258//NTPase//50S ribosome-binding GTPase//RNA helicase//Threonylcarbamoyl adenosine biosynthesis protein TsaE//AAA domain, putative AbiEii toxin, Type IV TA system//ATPase family associated with various cellular activities (AAA)//ABC transporter//Copper resistance protein D//AAA domain (dynein-related subfamily)	GO:0002949	tRNA threonylcarbamoyladenosine modification	GO:0003724//GO:0003723//GO:0016887//GO:0003924//GO:0098519//GO:0005524//GO:0005525	RNA helicase activity//RNA binding//ATPase activity//GTPase activity//nucleotide phosphatase activity, acting on free nucleotides//ATP binding//GTP binding	GO:0016021	integral component of membrane	KOG0927	Predicted transporter (ABC superfamily)
Cluster-958.0	1597	1168170	XP_001948537.1	1990	2e-220	PREDICTED: actin-related protein 2..3 complex subunit 1A [Acyrthosiphon pisum]	XM_001948502.4	XM_001948502	1114	0	PREDICTED: Acyrthosiphon pisum actin-related protein 2/3 complex subunit 1A (LOC100166913), mRNA	K05757	ARPC1A_B	actin related protein 2/3 complex, subunit 1A/1B	http://www.genome.jp/dbget-bin/www_bget?ko:K05757	Q9R0Q6	996	1.4e-106	Actin-related protein 2/3 complex subunit 1A OS=Mus musculus GN=Arpc1a PE=1 SV=1	PF00400	WD domain, G-beta repeat	--	--	GO:0005515	protein binding	--	--	KOG1523	Actin-related protein Arp2/3 complex, subunit ARPC1/p41-ARC
Cluster-7334.0	604	1167592	XP_001946491.1	1014	1.1e-107	PREDICTED: PTS-dependent dihydroxyacetone kinase, dihydroxyacetone-binding subunit DhaK [Acyrthosiphon pisum]	XM_001946456.4	XM_001946456	463	0	PREDICTED: Acyrthosiphon pisum PTS-dependent dihydroxyacetone kinase, dihydroxyacetone-binding subunit DhaK (LOC100162851), mRNA	K00863	DAK, TKFC	triose/dihydroxyacetone kinase / FAD-AMP lyase (cyclizing)	http://www.genome.jp/dbget-bin/www_bget?ko:K00863	Q4KLZ6	372	1.2e-34	Bifunctional ATP-dependent dihydroxyacetone kinase/FAD-AMP lyase (cyclizing) OS=Rattus norvegicus GN=Dak PE=1 SV=1	PF02733	Dak1 domain	GO:0006071//GO:0046486	glycerol metabolic process//glycerolipid metabolic process	GO:0004371	glycerone kinase activity	--	--	KOG2426	Dihydroxyacetone kinase/glycerone kinase
Cluster-7626.1	2660	7693070	XP_015365049.1	2658	1.2e-297	PREDICTED: phosphatidylinositol 4-phosphate 5-kinase type-1 alpha-like isoform X4 [Diuraphis noxia]	XM_015509560.1	XM_015509560	1410	0	PREDICTED: Diuraphis noxia phosphatidylinositol 4-phosphate 5-kinase type-1 alpha-like (LOC107162596), transcript variant X1, mRNA	K00889	PIP5K	1-phosphatidylinositol-4-phosphate 5-kinase	http://www.genome.jp/dbget-bin/www_bget?ko:K00889	P70182	1338	5e-146	Phosphatidylinositol 4-phosphate 5-kinase type-1 alpha OS=Mus musculus GN=Pip5k1a PE=1 SV=2	PF01504	Phosphatidylinositol-4-phosphate 5-Kinase	GO:0046488	phosphatidylinositol metabolic process	GO:0016307	phosphatidylinositol phosphate kinase activity	--	--	KOG0229	Phosphatidylinositol-4-phosphate 5-kinase
Cluster-6690.0	932	10794050	XP_022170406.1	1073	2.6e-114	UPF0428 protein CXorf56 homolog [Myzus persicae]	XM_001952107.3	XM_001952107	513	0	PREDICTED: Acyrthosiphon pisum UPF0428 protein CXorf56 homolog (LOC100166858), mRNA	--	--	--	--	Q3T197	645	4e-66	UPF0428 protein CXorf56 homolog OS=Bos taurus PE=2 SV=1	PF04828	Glutathione-dependent formaldehyde-activating enzyme	GO:0008152	metabolic process	GO:0016846	carbon-sulfur lyase activity	--	--	KOG4397	Uncharacterized conserved protein
Cluster-3620.0	439	10816273	XP_022182341.1	584	6.1e-58	uncharacterized ATP-dependent helicase C29A10.10c-like [Myzus persicae]	--	--	--	--	--	--	--	--	--	--	--	--	--	--	--	--	--	--	--	--	--	--	--
Cluster-5478.0	417	7688908	XP_015371775.1	722	5.7e-74	PREDICTED: chromosome transmission fidelity protein 18 homolog [Diuraphis noxia]	XM_001944150.4	XM_001944150	327	3.83521e-169	PREDICTED: Acyrthosiphon pisum chromosome transmission fidelity protein 18 homolog (LOC100160476), mRNA	K11269	CTF18, CHL12	chromosome transmission fidelity protein 18	http://www.genome.jp/dbget-bin/www_bget?ko:K11269	Q8BIW9	199	9.3e-15	Chromosome transmission fidelity protein 18 homolog OS=Mus musculus GN=Chtf18 PE=2 SV=2	--	--	--	--	--	--	--	--	KOG1969	DNA replication checkpoint protein CHL12/CTF18
Cluster-8870.0	1568	10816011	XP_022182050.1	2164	1.3e-240	tryptophan 5-hydroxylase 1 isoform X1 [Myzus persicae]	XM_001952766.4	XM_001952766	890	0	PREDICTED: Acyrthosiphon pisum tryptophan 5-hydroxylase 1 (LOC100158737), mRNA	K00502	TPH1_2	tryptophan 5-monooxygenase	http://www.genome.jp/dbget-bin/www_bget?ko:K00502	P70080	1333	1.1e-145	Tryptophan 5-hydroxylase 1 OS=Gallus gallus GN=TPH1 PE=1 SV=1	PF00351	Biopterin-dependent aromatic amino acid hydroxylase	GO:0055114	oxidation-reduction process	GO:0016714	oxidoreductase activity, acting on paired donors, with incorporation or reduction of molecular oxygen, reduced pteridine as one donor, and incorporation of one atom of oxygen	--	--	KOG3820	Aromatic amino acid hydroxylase
Cluster-5206.2556	1409	10803765	XP_022168538.1	782	2.1e-80	sorting nexin-12 [Myzus persicae]	NM_001162744.2	NM_001162744	869	0	Acyrthosiphon pisum sorting nexin-like (LOC100165609), mRNA	K17918	SNX3_12	sorting nexin-3/12	http://www.genome.jp/dbget-bin/www_bget?ko:K17918	Q9UMY4	585	5.5e-59	Sorting nexin-12 OS=Homo sapiens GN=SNX12 PE=1 SV=3	PF00787	PX domain	--	--	GO:0035091	phosphatidylinositol binding	--	--	KOG2527	Sorting nexin SNX11
Cluster-8168.0	584	--	--	--	--	--	XM_001943715.4	XM_001943715	73	8.6851e-28	PREDICTED: Acyrthosiphon pisum protein phosphatase 1 regulatory subunit 37 (LOC100162889), mRNA	--	--	--	--	--	--	--	--	--	--	--	--	--	--	--	--	--	--
Cluster-8168.1	3123	1167104	XP_001943750.1	3461	0	PREDICTED: protein phosphatase 1 regulatory subunit 37 [Acyrthosiphon pisum]	XM_001943715.4	XM_001943715	2135	0	PREDICTED: Acyrthosiphon pisum protein phosphatase 1 regulatory subunit 37 (LOC100162889), mRNA	K17576	PPP1R37, LRRC68	protein phosphatase 1 regulatory subunit 37	http://www.genome.jp/dbget-bin/www_bget?ko:K17576	Q1L994	806	2.9e-84	Protein phosphatase 1 regulatory subunit 37 OS=Danio rerio GN=ppp1r37 PE=2 SV=1	--	--	--	--	--	--	--	--	KOG1908	Ribonuclease inhibitor type leucine-rich repeat proteins
Cluster-6568.0	1225	--	--	--	--	--	AK342938.1	AK342938	348	2.52446e-180	Acyrthosiphon pisum mRNA, clone: 681M23, full-insert cDNA sequence based on the ESTs (5'-EST:FF337532, 3'-EST:FF338832)	--	--	--	--	--	--	--	--	--	--	--	--	--	--	--	--	--	--
Cluster-3248.0	1367	--	--	--	--	--	XM_003247582.3	XM_003247582	268	8.37299e-136	PREDICTED: Acyrthosiphon pisum protein lines (LOC100168311), mRNA	--	--	--	--	--	--	--	--	--	--	--	--	--	--	--	--	--	--
Cluster-8393.0	1142	--	--	--	--	--	--	--	--	--	--	--	--	--	--	--	--	--	--	--	--	--	--	--	--	--	--	--	--
Cluster-1652.0	467	--	--	--	--	--	--	--	--	--	--	--	--	--	--	--	--	--	--	--	--	--	--	--	--	--	--	--	--
Cluster-3068.0	559	--	--	--	--	--	--	--	--	--	--	--	--	--	--	--	--	--	--	--	--	--	--	--	--	--	--	--	--
Cluster-8007.1	324	--	--	--	--	--	--	--	--	--	--	--	--	--	--	--	--	--	--	--	--	--	--	--	--	--	--	--	--
Cluster-5206.1744	1781	10814796	XP_022180684.1	1096	1.1e-116	transmembrane protein 41B-like isoform X1 [Myzus persicae]	AK339952.1	AK339952	747	0	Acyrthosiphon pisum ACYPI000327 mRNA, clone: 146C17, complete cds, full-insert cDNA sequence based on the ESTs (5'-EST:EX613570, 3'-EST:EX614767)	--	--	--	--	Q5ZIL6	602	7.4e-61	Transmembrane protein 41B OS=Gallus gallus GN=TMEM41B PE=2 SV=1	PF01169//PF00004	Uncharacterized protein family UPF0016//ATPase family associated with various cellular activities (AAA)	--	--	GO:0005524	ATP binding	GO:0016020	membrane	KOG3140	Predicted membrane protein
Cluster-2774.0	598	--	--	--	--	--	--	--	--	--	--	--	--	--	--	--	--	--	--	--	--	--	--	--	--	--	--	--	--
Cluster-5941.0	422	--	--	--	--	--	XM_008189157.2	XM_008189157	271	5.24385e-138	PREDICTED: Acyrthosiphon pisum par domain protein 1 (pdp1), transcript variant X1, mRNA	--	--	--	--	--	--	--	--	--	--	--	--	--	--	--	--	--	--
Cluster-6488.0	436	--	--	--	--	--	--	--	--	--	--	--	--	--	--	--	--	--	--	--	--	--	--	--	--	--	--	--	--
Cluster-3568.0	2078	7703917	XP_015377156.1	1942	9.8e-215	PREDICTED: diacylglycerol kinase eta-like [Diuraphis noxia]	XM_001946179.4	XM_001946179	1507	0	PREDICTED: Acyrthosiphon pisum diacylglycerol kinase eta (LOC100166369), mRNA	K00901	dgkA, DGK	diacylglycerol kinase (ATP)	http://www.genome.jp/dbget-bin/www_bget?ko:K00901	A8JQ65	1406	5.1e-154	Diacylglycerol kinase eta OS=Drosophila melanogaster GN=CG34384 PE=2 SV=1	PF07647//PF00536//PF00609	SAM domain (Sterile alpha motif)//SAM domain (Sterile alpha motif)//Diacylglycerol kinase accessory domain	GO:0046486//GO:0009395//GO:0007205	glycerolipid metabolic process//phospholipid catabolic process//protein kinase C-activating G-protein coupled receptor signaling pathway	GO:0005515//GO:0004143	protein binding//diacylglycerol kinase activity	--	--	KOG1170	Diacylglycerol kinase
Cluster-3815.0	1123	10800101	XP_022164478.1	1226	5.6e-132	peroxisome biogenesis factor 10 [Myzus persicae]	XM_008183276.2	XM_008183276	599	0	PREDICTED: Acyrthosiphon pisum peroxisome biogenesis factor 10 (LOC100574620), mRNA	--	--	--	--	Q8HXW8	228	1.1e-17	Peroxisome biogenesis factor 10 OS=Macaca fascicularis GN=PEX10 PE=2 SV=1	PF03854//PF13639//PF00104//PF01384//PF12861//PF00097//PF12678//PF14634	P-11 zinc finger//Ring finger domain//Ligand-binding domain of nuclear hormone receptor//Phosphate transporter family//Anaphase-promoting complex subunit 11 RING-H2 finger//Zinc finger, C3HC4 type (RING finger)//RING-H2 zinc finger//zinc-RING finger domain	GO:0006355//GO:0006817//GO:0043401//GO:0016567	regulation of transcription, DNA-templated//phosphate ion transport//steroid hormone mediated signaling pathway//protein ubiquitination	GO:0005515//GO:0046872//GO:0004842//GO:0008270//GO:0003723//GO:0005315	protein binding//metal ion binding//ubiquitin-protein transferase activity//zinc ion binding//RNA binding//inorganic phosphate transmembrane transporter activity	GO:0016020//GO:0005680	membrane//anaphase-promoting complex	KOG0823	Predicted E3 ubiquitin ligase
Cluster-3367.0	339	--	--	--	--	--	--	--	--	--	--	--	--	--	--	--	--	--	--	--	--	--	--	--	--	--	--	--	--
Cluster-2455.0	441	--	--	--	--	--	--	--	--	--	--	--	--	--	--	--	--	--	--	--	--	--	--	--	--	--	--	--	--
Cluster-5206.2836	337	--	--	--	--	--	--	--	--	--	--	--	--	--	--	--	--	--	--	--	--	--	--	--	--	--	--	--	--
Cluster-5206.2837	758	10808606	XP_022173859.1	388	5.6e-35	uncharacterized protein LOC111036220 isoform X1 [Myzus persicae]	XM_015516475.1	XM_015516475	356	0	PREDICTED: Diuraphis noxia uncharacterized LOC107167439 (LOC107167439), mRNA	--	--	--	--	--	--	--	--	PF03153	Transcription factor IIA, alpha/beta subunit	GO:0006367	transcription initiation from RNA polymerase II promoter	--	--	GO:0005672	transcription factor TFIIA complex	--	--
Cluster-1153.0	624	11544563	XP_023015167.1	190	4.2e-12	uncharacterized protein LOC111504721, partial [Leptinotarsa decemlineata]	--	--	--	--	--	--	--	--	--	--	--	--	--	--	--	--	--	--	--	--	--	--	--
Cluster-3508.0	3289	10792956	XP_022174047.1	2256	6e-251	dual specificity protein kinase splA-like isoform X2 [Myzus persicae]	XM_001949707.4	XM_001949707	1208	0	PREDICTED: Acyrthosiphon pisum dual specificity protein kinase splA (LOC100167337), transcript variant X2, mRNA	--	--	--	--	--	--	--	--	PF16622//PF13912//PF00096	zinc-finger C2H2-type//C2H2-type zinc finger//Zinc finger, C2H2 type	--	--	GO:0046872	metal ion binding	--	--	--	--
Cluster-7705.0	953	8336764	XP_016657126.1	760	5.1e-78	PREDICTED: uncharacterized protein LOC100573232 [Acyrthosiphon pisum]	XM_003242101.3	XM_003242101	357	0	PREDICTED: Acyrthosiphon pisum uncharacterized LOC100573232 (LOC100573232), transcript variant X1, mRNA	--	--	--	--	--	--	--	--	PF05485	THAP domain	--	--	GO:0003676	nucleic acid binding	--	--	--	--
Cluster-5206.2382	2720	11308947	ATN96030.1	2430	3.3e-271	UDP-glucuronosyl transferase 350A2 [Aphis gossypii]	XM_015508912.1	XM_015508912	1114	0	PREDICTED: Diuraphis noxia UDP-glucuronosyltransferase 2C1-like (LOC107162138), mRNA	K00699	UGT	glucuronosyltransferase	http://www.genome.jp/dbget-bin/www_bget?ko:K00699	P36512	638	7.6e-65	UDP-glucuronosyltransferase 2B13 OS=Oryctolagus cuniculus GN=UGT2B13 PE=2 SV=1	PF00201//PF04101	UDP-glucoronosyl and UDP-glucosyl transferase//Glycosyltransferase family 28 C-terminal domain	GO:0008152	metabolic process	GO:0016758	transferase activity, transferring hexosyl groups	--	--	--	--
Cluster-8825.0	460	7697772	XP_015370252.1	611	4.7e-61	PREDICTED: uncharacterized protein LOC107166198 [Diuraphis noxia]	XM_008191982.2	XM_008191982	337	1.17769e-174	PREDICTED: Acyrthosiphon pisum uncharacterized LOC100169224 (LOC100169224), mRNA	--	--	--	--	--	--	--	--	PF09815	XK-related protein	--	--	--	--	GO:0016021	integral component of membrane	--	--
Cluster-3775.0	1655	10796928	XP_022160944.1	1115	6.1e-119	U2 small nuclear ribonucleoprotein A' [Myzus persicae]	XM_008180700.2	XM_008180700	887	0	PREDICTED: Acyrthosiphon pisum U2 small nuclear ribonucleoprotein A-like (LOC100159108), transcript variant X1, mRNA	K11092	SNRPA1	U2 small nuclear ribonucleoprotein A'	http://www.genome.jp/dbget-bin/www_bget?ko:K11092	P57784	653	8.4e-67	U2 small nuclear ribonucleoprotein A' OS=Mus musculus GN=Snrpa1 PE=1 SV=2	PF13855	Leucine rich repeat	--	--	GO:0005515	protein binding	--	--	KOG1644	U2-associated snRNP A' protein
Cluster-5206.2831	1206	1657293	NP_001156097.1	1484	7.3e-162	mitochondrial carrier homolog 1-like [Acyrthosiphon pisum]	XM_008181380.1	XM_008181380	835	0	PREDICTED: Acyrthosiphon pisum mitochondrial carrier homolog 1-like (LOC100160755), transcript variant X1, mRNA	K17885	MTCH	mitochondrial carrier	http://www.genome.jp/dbget-bin/www_bget?ko:K17885	Q791T5	482	4.1e-47	Mitochondrial carrier homolog 1 OS=Mus musculus GN=Mtch1 PE=2 SV=1	--	--	--	--	--	--	--	--	KOG2745	Mitochondrial carrier protein
Cluster-6812.0	2472	10802158	XP_022166749.1	2067	3.7e-229	uncharacterized protein LOC111031206 [Myzus persicae]	XM_001942624.4	XM_001942624	1095	0	PREDICTED: Acyrthosiphon pisum uncharacterized LOC100161344 (LOC100161344), mRNA	--	--	--	--	--	--	--	--	PF13895//PF03446	Immunoglobulin domain//NAD binding domain of 6-phosphogluconate dehydrogenase	GO:0019521//GO:0055114//GO:0006098	D-gluconate metabolic process//oxidation-reduction process//pentose-phosphate shunt	GO:0005515//GO:0004616	protein binding//phosphogluconate dehydrogenase (decarboxylating) activity	--	--	--	--
Cluster-7586.1	432	8350122	XP_016662369.1	698	3.6e-71	PREDICTED: transformation..transcription domain-associated protein [Acyrthosiphon pisum]	XM_016806880.1	XM_016806880	329	3.08091e-170	PREDICTED: Acyrthosiphon pisum transformation/transcription domain-associated protein (LOC100161777), mRNA	K08874	TRRAP	transformation/transcription domain-associated protein	http://www.genome.jp/dbget-bin/www_bget?ko:K08874	Q8I8U7	216	1e-16	Transcription-associated protein 1 OS=Drosophila melanogaster GN=Nipped-A PE=1 SV=3	--	--	--	--	--	--	--	--	--	--
Cluster-394.0	716	--	--	--	--	--	--	--	--	--	--	--	--	--	--	--	--	--	--	--	--	--	--	--	--	--	--	--	--
Cluster-5741.0	1383	6744229	XP_014251961.1	1360	2e-147	sphingolipid delta..4..-desaturase DES1 [Cimex lectularius]	XM_015513575.1	XM_015513575	872	0	PREDICTED: Diuraphis noxia sphingolipid delta(4)-desaturase DES1 (LOC107165376), mRNA	K04712	DEGS	sphingolipid 4-desaturase/C4-monooxygenase	http://www.genome.jp/dbget-bin/www_bget?ko:K04712	O15121	1091	1.1e-117	Sphingolipid delta(4)-desaturase DES1 OS=Homo sapiens GN=DEGS1 PE=1 SV=1	PF00487	Fatty acid desaturase	GO:0006629	lipid metabolic process	--	--	--	--	KOG2987	Fatty acid desaturase
Cluster-4365.0	307	--	--	--	--	--	--	--	--	--	--	--	--	--	--	--	--	--	--	--	--	--	--	--	--	--	--	--	--
Cluster-5206.2640	1241	10795381	XP_022183132.1	1071	5.8e-114	ras-related protein Rab-14 [Myzus persicae]	XM_008186160.2	XM_008186160	734	0	PREDICTED: Acyrthosiphon pisum Rab-protein 14 (Rab14), transcript variant X1, mRNA	K07881	RAB14	Ras-related protein Rab-14	http://www.genome.jp/dbget-bin/www_bget?ko:K07881	P61107	840	1.3e-88	Ras-related protein Rab-14 OS=Rattus norvegicus GN=Rab14 PE=1 SV=3	PF00025//PF04670//PF01926//PF08477//PF00071//PF03193//PF00735	ADP-ribosylation factor family//Gtr1/RagA G protein conserved region//50S ribosome-binding GTPase//Ras of Complex, Roc, domain of DAPkinase//Ras family//Protein of unknown function, DUF258//Septin	GO:0007264	small GTPase mediated signal transduction	GO:0005525//GO:0003924	GTP binding//GTPase activity	--	--	KOG0098	GTPase Rab2, small G protein superfamily
Cluster-5206.1742	6659	7703401	XP_015376564.1	5718	0	PREDICTED: peripheral-type benzodiazepine receptor-associated protein 1 isoform X5 [Diuraphis noxia]	XM_015521078.1	XM_015521078	3267	0	PREDICTED: Diuraphis noxia peripheral-type benzodiazepine receptor-associated protein 1 (LOC107170869), transcript variant X5, mRNA	K17591	RIMBP2	RIMS-binding protein 2	http://www.genome.jp/dbget-bin/www_bget?ko:K17591	Q8QFX1	642	6.4e-65	RIMS-binding protein 2 OS=Gallus gallus GN=RIMBP2 PE=1 SV=1	PF02060//PF11593//PF16656//PF10538//PF14604//PF00018//PF00041	Slow voltage-gated potassium channel//Mediator complex subunit 3 fungal//Purple acid Phosphatase, N-terminal domain//Immunoreceptor tyrosine-based activation motif//Variant SH3 domain//SH3 domain//Fibronectin type III domain	GO:0006811//GO:0006813//GO:0006771//GO:0006357//GO:0019497//GO:0007165	ion transport//potassium ion transport//riboflavin metabolic process//regulation of transcription from RNA polymerase II promoter//hexachlorocyclohexane metabolic process//signal transduction	GO:0001104//GO:0046872//GO:0005515//GO:0005249//GO:0003993	RNA polymerase II transcription cofactor activity//metal ion binding//protein binding//voltage-gated potassium channel activity//acid phosphatase activity	GO:0008076//GO:0016020//GO:0016592	voltage-gated potassium channel complex//membrane//mediator complex	KOG3632	Peripheral benzodiazepine receptor PRAX-1
Cluster-5251.0	2094	4415151	XP_008183340.1	996	4.9e-105	PREDICTED: uncharacterized protein LOC100162365 [Acyrthosiphon pisum]	XM_001952312.4	XM_001952312	1027	0	PREDICTED: Acyrthosiphon pisum uncharacterized LOC100162365 (LOC100162365), transcript variant X1, mRNA	--	--	--	--	--	--	--	--	--	--	--	--	--	--	--	--	--	--
Cluster-6894.0	893	8329592	XP_016660167.1	1459	4.3e-159	PREDICTED: WD repeat and FYVE domain-containing protein 3 isoform X1 [Acyrthosiphon pisum]	XM_001948712.4	XM_001948712	728	0	PREDICTED: Acyrthosiphon pisum WD repeat and FYVE domain-containing protein 3 (LOC100161547), transcript variant X3, mRNA	K22262	WDFY3, ALFY	WD repeat and FYVE domain-containing protein 3	http://www.genome.jp/dbget-bin/www_bget?ko:K22262	Q8IZQ1	371	2.3e-34	WD repeat and FYVE domain-containing protein 3 OS=Homo sapiens GN=WDFY3 PE=1 SV=2	--	--	--	--	--	--	--	--	--	--
Cluster-6894.1	2155	2474270	XP_001948747.2	3661	0	PREDICTED: WD repeat and FYVE domain-containing protein 3 isoform X2 [Acyrthosiphon pisum]	XM_001948712.4	XM_001948712	1750	0	PREDICTED: Acyrthosiphon pisum WD repeat and FYVE domain-containing protein 3 (LOC100161547), transcript variant X3, mRNA	--	--	--	--	Q8IZQ1	1407	4.1e-154	WD repeat and FYVE domain-containing protein 3 OS=Homo sapiens GN=WDFY3 PE=1 SV=2	--	--	--	--	--	--	--	--	KOG1788	Uncharacterized conserved protein
Cluster-3260.0	574	--	--	--	--	--	XM_008182542.2	XM_008182542	95	5.02428e-40	PREDICTED: Acyrthosiphon pisum protein-tyrosine sulfotransferase (LOC100160328), transcript variant X2, mRNA	--	--	--	--	--	--	--	--	--	--	--	--	--	--	--	--	--	--
[truncated: 13,771 more rows]
